# Supplementary material for: Nuclear magnetic resonance spectroscopy reveals biomarkers of stroke recovery in a mouse model of obesity-associated type 2 diabetes
Source: Biosci Rep. 2024 Jul 5;44(7):BSR20240249. doi: 10.1042/BSR20240249 (PMC11230867; doi:10.1042/BSR20240249)
Supplement: Supplementary Figure S1 and Table [file BSR-2024-0249_supp.zip]

Archive with 2 entries (2 files):
- BSR-2024-0249_supps1.pdf
- BSR-2024-0249_supps2.xlsx
