# Supplementary material for: Nuclear magnetic resonance spectroscopy reveals biomarkers of stroke recovery in a mouse model of obesity-associated type 2 diabetes
Source: Biosci Rep. 2024 Jul 5;44(7):BSR20240249. doi: 10.1042/BSR20240249 (PMC11230867; doi:10.1042/BSR20240249)
Supplement: Supplementary Figure S1 and Table [file BSR-2024-0249_supp.zip › BSR-2024-0249_supps2.xlsx]

## Sheet: Fig. 2. ND-stroke vs T2D-stroke
VIP scores, mean Z-scores, and t-test results for each metabolite in the comparison ND-stroke mice versus T2D-stroke mice. Data is plotted in figure 2.
Chemical shift (ppm)	assigned metabolite	VIP score	Z-score		Z-score difference	t-test results
			Mean of SD-Stroke	Mean of HFD-Stroke	HFD-stroke - SD-stroke	P value	T value	df	-Log10(P)
3.65	Isoleucine (3.650)	1.95428	-0.7155	0.7155	1.431	0.000495	4.352	16	3.30539
8.289	ATP/ADP/AMP (8.289)	1.94331	0.6944	-0.6944	-1.389	0.000863	4.085	16	3.06399
8.137	NADP+ (8.137)	1.94197	0.6885	-0.6885	-1.377	0.001	4.015	16	3
2.321	N-AG + Glycilproline (2.321)	1.88385	0.7029	-0.7029	-1.406	0.000694	4.189	16	3.15864
8.283	ATP/ADP/AMP (8.283)	1.86333	0.7097	-0.7097	-1.419	0.000579	4.276	16	3.23732
3.545	Glycerol (3.545)	1.8576	0.6253	-0.6253	-1.251	0.003965	3.362	16	2.40176
3.556	Glycerol (3.556)	1.84116	0.6374	-0.6374	-1.275	0.00312	3.476	16	2.50585
8.185	NAD+ (8.185)	1.80087	0.5832	-0.5832	-1.166	0.00847	3.001	16	2.07212
8.116	NADP+ (8.116)	1.80052	0.6823	-0.6823	-1.365	0.001162	3.944	16	2.93479
3.663	Isoleucine + Ribose (3.663)	1.78878	-0.6752	0.6752	1.35	0.001373	3.864	16	2.86233
0.922	Isoleucine (0.922)	1.7883	-0.6086	0.6086	1.217	0.005427	3.213	16	2.26544
8.211	NADH (8.211)	1.74233	0.568	-0.568	-1.136	0.010859	2.881	16	1.96421
8.139	NADP+ (8.139)	1.72211	0.6232	-0.6232	-1.246	0.004128	3.343	16	2.38426
1.522	Butyrate (1.522)	1.69669	0.5393	-0.5393	-1.079	0.016836	2.668	16	1.77376
0.933	Isoleucine, Leucine (0.933)	1.69515	-0.6136	0.6136	1.227	0.004948	3.257	16	2.30557
0.968	Valine (0.968)	1.67142	-0.5304	0.5304	1.061	0.019128	2.605	16	1.71833
1.51	Butyrate (1.510)	1.66806	0.533	-0.533	-1.066	0.018439	2.623	16	1.73426
0.943	Leucine (0.943)	1.64227	-0.5084	0.5084	1.017	0.025889	2.455	16	1.58688
1.031	Valine (1.031)	1.63596	-0.5191	0.5191	1.038	0.022418	2.527	16	1.6494
2.315	N-AG + Glycilproline (2.315)	1.63487	0.5698	-0.5698	-1.14	0.01054	2.895	16	1.97716
3.179	O-Acetylcarnitine (3.179)	1.6205	0.535	-0.535	-1.07	0.017923	2.637	16	1.74659
1.393	Homocitrulline (1.393)	1.60335	-0.6085	0.6085	1.217	0.005432	3.213	16	2.26504
3.279	Glucuronate (3.279)	1.60199	-0.6761	0.6761	1.352	0.001344	3.874	16	2.8716
3.256	Taurine (3.256)	1.56696	-0.5037	0.5037	1.007	0.027572	2.424	16	1.55953
3.261	myo-Inositol (3.261)	1.56614	-0.6104	0.6104	1.221	0.005249	3.229	16	2.27992
1.25	3-Hydroxyisovalerate (1.250)	1.52614	-0.5256	0.5256	1.051	0.020479	2.572	16	1.68869
3.838	Glucose (3.838)	1.50371	0.5092	-0.5092	-1.018	0.025607	2.461	16	1.59164
1.019	Valine (1.019)	1.49686	-0.4538	0.4538	0.908	0.050738	2.112	16	1.29467
3.595	Valine (3.595)	1.48508	-0.5083	0.5083	1.017	0.025932	2.455	16	1.58616
3.887	Glucose (3.887)	1.47118	0.5612	-0.5612	-1.122	0.012093	2.829	16	1.91747
0.954	Leucine (0.954)	1.46965	-0.5457	0.5457	1.091	0.015304	2.715	16	1.8152
1.022	Butanone (1.022)	1.46178	0.4994	-0.4994	-0.999	0.029147	2.396	16	1.53541
2.311	Glycylproline (2.311)	1.45417	0.5005	-0.5005	-1.001	0.028731	2.403	16	1.54165
2.071	Glutamate (2.071)	1.4541	0.4266	-0.4266	-0.853	0.068382	1.954	16	1.16506
1.011	Unidentified signal (1.011)	1.45057	0.5036	-0.5036	-1.007	0.027594	2.424	16	1.55919
1.232	Fucose + Methylmalonate (1.232)	1.43322	0.4846	-0.4846	-0.969	0.035167	2.301	16	1.45386
8.155	Adenine (8.155)	1.42787	0.4102	-0.4102	-0.82	0.081035	1.862	16	1.09133
3.789	Glycerol (3.789)	1.40362	-0.4543	0.4543	0.909	0.050427	2.115	16	1.29734
0.999	Isoleucine (0.999)	1.37202	-0.4087	0.4087	0.817	0.082259	1.854	16	1.08482
3.601	Valine (3.601)	1.34259	-0.4237	0.4237	0.847	0.070491	1.938	16	1.15187
1.222	Fucose + Methylmalonate (1.222)	1.33685	0.4447	-0.4447	-0.889	0.056226	2.058	16	1.25006
1.191	5,6-Dihydrothymine (1.191)	1.33177	-0.489	0.489	0.978	0.033276	2.329	16	1.47787
3.434	Glucose (3.434)	1.32715	0.4579	-0.4579	-0.916	0.048428	2.137	16	1.3149
4.219	Uridine (4.219)	1.32086	0.4129	-0.4129	-0.826	0.078849	1.877	16	1.1032
0.887	2-Hydroxybutyrate (0.887)	1.31973	-0.5136	0.5136	1.027	0.024142	2.49	16	1.61723
3.167	Tyrosine (3.167)	1.30435	0.4205	-0.4205	-0.841	0.072924	1.92	16	1.13713
8.438	Formate (8.438)	1.30104	-0.4793	0.4793	0.959	0.037557	2.268	16	1.42531
3.192	Tyrosine (3.192)	1.30067	0.3977	-0.3977	-0.795	0.091684	1.794	16	1.03771
1.388	Homocitrulline (1.388)	1.29167	-0.4476	0.4476	0.895	0.054438	2.075	16	1.2641
1.207	Fucose (1.207)	1.28931	-0.5078	0.5078	1.016	0.026097	2.451	16	1.58341
3.942	Creatine phosphate (3.942)	1.28078	0.3691	-0.3691	-0.738	0.120003	1.642	16	0.920808
2.003	Homoserine (2.003)	1.27367	-0.4796	0.4796	0.959	0.037386	2.27	16	1.42729
4.232	ATP/ADP/AMP (4.232)	1.2688	0.3861	-0.3861	-0.772	0.102567	1.732	16	0.988992
3.626	Glycerol (3.626)	1.25735	0.4554	-0.4554	-0.911	0.049806	2.122	16	1.30272
7.546	Benzoate (7.546)	1.24516	0.4145	-0.4145	-0.829	0.077532	1.886	16	1.11052
3.589	Myo-Inositol + Valine (3.589)	1.24339	-0.4398	0.4398	0.88	0.059325	2.03	16	1.22676
3.646	Glycerol (3.646)	1.21951	0.4433	-0.4433	-0.887	0.057061	2.051	16	1.24366
3.444	Glucose (3.444)	1.19749	0.3567	-0.3567	-0.713	0.134014	1.579	16	0.87285
4.085	Lactate (4.085)	1.1968	0.3844	-0.3844	-0.769	0.1042	1.723	16	0.982132
3.635	Glycerol (3.635)	1.1826	0.4371	-0.4371	-0.874	0.061092	2.014	16	1.21402
3.248	Betaine (3.248)	1.17868	0.5268	-0.5268	-1.054	0.020123	2.58	16	1.69631
8.225	NADH/NADPH (8.225)	1.15641	0.3279	-0.3279	-0.656	0.170888	1.434	16	0.767288
3.579	Myo-Inositol + Valine (3.579)	1.13096	-0.3234	0.3234	0.647	0.177222	1.412	16	0.751482
3.97	Ribose (3.97)	1.1207	-0.3268	0.3268	0.654	0.172487	1.428	16	0.763244
2.106	Glutamate (2.106)	1.1004	-0.1792	0.1792	0.358	0.463848	0.7505	16	0.333624
3.904	Betaine + Glycylproline (3.904)	1.08926	-0.4402	0.4402	0.88	0.059089	2.032	16	1.22849
4.097	Lactate (4.097)	1.0871	0.3611	-0.3611	-0.722	0.128995	1.601	16	0.889427
2.291	Glycylproline (2.291)	1.08628	0.3677	-0.3677	-0.735	0.121556	1.635	16	0.915224
2.136	Glutamate (2.136)	1.08569	0.4008	-0.4008	-0.802	0.089001	1.811	16	1.05061
2.429	Glutamine (2.429)	1.07798	-0.2552	0.2552	0.51	0.29241	1.089	16	0.534008
7.606	Hippurate (7.606)	1.07721	0.508	-0.508	-1.016	0.026032	2.453	16	1.58449
3.506	Glucose (3.506)	1.07021	0.354	-0.354	-0.708	0.137245	1.565	16	0.862503
2.301	Glycylproline (2.301)	1.06793	0.3589	-0.3589	-0.718	0.131547	1.589	16	0.880919
1.195	Fucose (1.195)	1.06701	-0.4292	0.4292	0.858	0.066535	1.969	16	1.17695
3.932	Serine (3.932)	1.05617	-0.2916	0.2916	0.583	0.226431	1.258	16	0.645064
2.653	Citrate (2.653)	1.04908	0.2345	-0.2345	-0.469	0.334714	0.9946	16	0.475326
1.304	Lactate (1.304)	1.03251	0.2928	-0.2928	-0.586	0.224426	1.264	16	0.648927
3.834	Glucose (3.834)	1.02547	0.248	-0.248	-0.496	0.306803	1.056	16	0.51314
3.619	Glycerol (3.619)	1.01677	0.2938	-0.2938	-0.588	0.222781	1.268	16	0.652122
3.92	Creatine (3.92)	1.01558	-0.3014	0.3014	0.603	0.210427	1.305	16	0.676899
3.186	Choline (3.186)	1.01519	0.3915	-0.3915	-0.783	0.097369	1.761	16	1.01158
1.05		0.999614	0.2396	-0.2396	-0.479	0.323976	1.018	16	0.489487
3.529		0.993876	0.1669	-0.1669	-0.334	0.495572	0.6974	16	0.304893
1.38		0.982705	0.2236	-0.2236	-0.447	0.358368	0.9457	16	0.445671
1.898		0.98187	-0.1644	0.1644	0.329	0.502243	0.6865	16	0.299086
4.445		0.97774	0.03732	-0.03732	-0.075	0.879763	0.1537	16	0.0556343
3.979		0.977518	-0.08068	0.08068	0.161	0.743304	0.3332	16	0.128834
1.165		0.976776	-0.2543	0.2543	0.509	0.294291	1.084	16	0.531223
3.988		0.97007	-0.265	0.265	0.53	0.27354	1.134	16	0.562979
3.735		0.969081	-0.3382	0.3382	0.676	0.157003	1.485	16	0.804092
4.458		0.965464	-0.37	0.37	0.74	0.119061	1.647	16	0.92423
7.619		0.960386	-0.04821	0.04821	0.096	0.845005	0.1987	16	0.0731407
2.373		0.951031	-0.2591	0.2591	0.518	0.284863	1.107	16	0.545364
1.984		0.948016	-0.1973	0.1973	0.395	0.419014	0.8295	16	0.377771
4.005		0.944419	-0.1578	0.1578	0.316	0.519775	0.6582	16	0.284185
3.639		0.931502	-0.2348	0.2348	0.47	0.334032	0.9961	16	0.476212
2.385		0.927508	-0.1999	0.1999	0.4	0.412986	0.8405	16	0.384065
2.267		0.919064	-0.1294	0.1294	0.259	0.598323	0.5375	16	0.223064
3.229		0.915877	-0.06216	0.06216	0.124	0.800925	0.2564	16	0.0964082
1.6		0.912739	0.1511	-0.1511	-0.302	0.537747	0.6298	16	0.269422
2.337		0.910563	-0.1673	0.1673	0.335	0.494658	0.6989	16	0.305695
3.319		0.909885	-0.05397	0.05397	0.108	0.826751	0.2225	16	0.0826253
2.504		0.909544	-0.263	0.263	0.526	0.277421	1.124	16	0.556861
3.984		0.901529	0.1008	-0.1008	-0.202	0.682198	0.417	16	0.16609
1.955		0.893551	-0.03877	0.03877	0.078	0.875107	0.1597	16	0.0579388
3.307		0.891344	-0.1489	0.1489	0.298	0.543864	0.6202	16	0.26451
4.622		0.890176	0.03612	-0.03612	-0.072	0.883588	0.1488	16	0.0537502
3.711		0.889208	-0.3252	0.3252	0.65	0.174728	1.42	16	0.757637
3.7		0.889133	0.3195	-0.3195	-0.639	0.182789	1.393	16	0.73805
5.219		0.888221	0.2465	-0.2465	-0.493	0.309852	1.049	16	0.508846
2.277		0.886215	0.2677	-0.2677	-0.535	0.268542	1.146	16	0.570988
3.134		0.885234	-0.1551	0.1551	0.31	0.527111	0.6465	16	0.278098
3.89		0.884174	-0.06325	0.06325	0.127	0.797504	0.2609	16	0.0982671
3.721		0.878638	-0.3513	0.3513	0.703	0.14046	1.551	16	0.852447
1.944		0.878464	-0.1313	0.1313	0.263	0.593021	0.5454	16	0.22693
2.397		0.876254	0.05369	-0.05369	-0.107	0.827627	0.2213	16	0.0821653
3.753		0.869575	0.03308	-0.03308	-0.066	0.893339	0.1362	16	0.0489837
5.213		0.866846	0.1413	-0.1413	-0.283	0.564786	0.5879	16	0.248116
3.69		0.864419	0.08872	-0.08872	-0.177	0.718649	0.3667	16	0.143483
3.448		0.863965	0.2448	-0.2448	-0.49	0.313315	1.041	16	0.504019
3.973		0.86335	0.1032	-0.1032	-0.206	0.674924	0.4272	16	0.170745
2.53		0.862676	-0.2938	0.2938	0.588	0.22271	1.269	16	0.65226
3.369		0.861003	0.09278	-0.09278	-0.186	0.706297	0.3836	16	0.151013
4.074		0.858033	0.2263	-0.2263	-0.453	0.352336	0.958	16	0.453043
3.227		0.857746	0.122	-0.122	-0.244	0.619688	0.5061	16	0.207827
3.385		0.852081	-0.04598	0.04598	0.092	0.852118	0.1895	16	0.0695003
3.4		0.849922	0.01422	-0.01422	-0.028	0.954033	0.05855	16	0.0204366
1.968		0.847872	0.09764	-0.09764	-0.195	0.691614	0.4039	16	0.160136
0.861		0.847041	-0.2209	0.2209	0.442	0.364345	0.9337	16	0.438487
3.214		0.846731	0.03882	-0.03882	-0.078	0.874947	0.1599	16	0.0580183
3.243		0.844696	-0.07927	0.07927	0.159	0.747651	0.3273	16	0.126301
3.473		0.844635	-0.08085	0.08085	0.162	0.74277	0.3339	16	0.129146
3.966		0.843665	0.1317	-0.1317	-0.263	0.591834	0.5471	16	0.2278
3.681		0.843366	0.2112	-0.2112	-0.422	0.386361	0.8906	16	0.413007
2.329		0.842843	-0.02636	0.02636	0.053	0.914912	0.1085	16	0.0386207
3.741		0.838779	-0.02062	0.02062	0.041	0.933406	0.08488	16	0.0299294
0.87		0.838233	-0.08654	0.08654	0.173	0.725296	0.3576	16	0.139485
1.315		0.836787	0.05659	-0.05659	-0.113	0.818463	0.2333	16	0.0870009
2.354		0.833674	0.05663	-0.05663	-0.113	0.818339	0.2335	16	0.0870668
1.038		0.826953	0.01435	-0.01435	-0.029	0.953622	0.05908	16	0.0206237
3.464		0.826575	0.2788	-0.2788	-0.558	0.248333	1.198	16	0.604966
2.342		0.825275	0.4416	-0.4416	-0.883	0.058149	2.041	16	1.23546
4.241		0.813335	0.2563	-0.2563	-0.513	0.290336	1.094	16	0.537099
3.379		0.808954	0.2185	-0.2185	-0.437	0.369739	0.923	16	0.432105
3.45		0.807103	0.3862	-0.3862	-0.772	0.102506	1.732	16	0.989251
3.488		0.806736	0.1258	-0.1258	-0.252	0.608567	0.5224	16	0.215692
3.395		0.804585	0.3852	-0.3852	-0.77	0.103409	1.727	16	0.985442
3.458		0.801885	0.2597	-0.2597	-0.519	0.283663	1.109	16	0.547197
4.205		0.796879	0.1772	-0.1772	-0.354	0.468976	0.7418	16	0.328849
4.385		0.791629	0.07618	-0.07618	-0.152	0.757188	0.3145	16	0.120796
1.059		0.784456	-0.05931	0.05931	0.119	0.809882	0.2446	16	0.0915783
3.697		0.783907	0.3765	-0.3765	-0.753	0.112158	1.681	16	0.95017
1.047		0.778356	0.3083	-0.3083	-0.617	0.199572	1.338	16	0.6999
0.763		0.765799	0.08393	-0.08393	-0.168	0.733288	0.3468	16	0.134725
3.761		0.760706	0.06347	-0.06347	-0.127	0.796817	0.2618	16	0.0986414
8.251		0.757326	0.002649	-0.002649	-0.005	0.991434	0.0109	16	0.00373619
1.176		0.753333	0.1479	-0.1479	-0.296	0.546688	0.6158	16	0.26226
2.364		0.753116	-0.0005769	0.0005769	0.001	0.998135	0.002375	16	0.000810715
2.11		0.744387	-0.209	0.209	0.418	0.391361	0.881	16	0.407422
4.05		0.744324	-0.2964	0.2964	0.593	0.21845	1.281	16	0.660648
1.589		0.7427	0.3033	-0.3033	-0.607	0.207448	1.314	16	0.683091
3.813		0.735855	-0.07391	0.07391	0.148	0.76422	0.3051	16	0.116782
1.077		0.735588	0.001502	-0.001502	-0.003	0.995145	0.006181	16	0.00211363
4.635		0.729725	-0.03309	0.03309	0.066	0.893311	0.1363	16	0.0489973
3.731		0.726573	0.2255	-0.2255	-0.451	0.354204	0.9541	16	0.450747
2.131		0.724437	0.01923	-0.01923	-0.038	0.937868	0.07918	16	0.0278583
4.045		0.72293	0.182	-0.182	-0.364	0.456714	0.7627	16	0.340356
0.787		0.721318	-0.1475	0.1475	0.295	0.547814	0.6141	16	0.261367
3.83		0.714692	0.2967	-0.2967	-0.593	0.217911	1.283	16	0.661721
2.346		0.710105	0.3367	-0.3367	-0.673	0.158946	1.478	16	0.79875
2.099		0.708717	0.0749	-0.0749	-0.15	0.761159	0.3092	16	0.118525
2.442		0.708086	0.1693	-0.1693	-0.339	0.489465	0.7074	16	0.310278
3.288		0.706151	0.1186	-0.1186	-0.237	0.629465	0.4919	16	0.201028
1.089		0.705207	0.1232	-0.1232	-0.246	0.616262	0.5111	16	0.210235
2.627		0.697254	0.09051	-0.09051	-0.181	0.713186	0.3742	16	0.146797
7.533		0.68711	0.1538	-0.1538	-0.308	0.530398	0.6413	16	0.275398
4.109		0.683875	0.1978	-0.1978	-0.396	0.417788	0.8318	16	0.379044
1.611		0.682272	0.171	-0.171	-0.342	0.484861	0.7151	16	0.314383
2.02		0.674142	0.1072	-0.1072	-0.214	0.663053	0.4439	16	0.178452
3.772		0.672986	0.0005627	-0.0005627	-0.001	0.998181	0.002316	16	0.000790701
7.809		0.667143	0.06729	-0.06729	-0.135	0.784855	0.2776	16	0.105211
3.822		0.664786	0.05842	-0.05842	-0.117	0.812714	0.2409	16	0.0900623
3.561		0.664484	0.3404	-0.3404	-0.681	0.154142	1.496	16	0.812079
7.524		0.662967	0.1284	-0.1284	-0.257	0.601353	0.533	16	0.220871
5.37		0.653603	-0.09514	0.09514	0.19	0.699159	0.3935	16	0.155424
1.42		0.652206	-0.2761	0.2761	0.552	0.253171	1.185	16	0.596586
3.818		0.634292	0.3308	-0.3308	-0.662	0.166873	1.448	16	0.777614
2.118		0.628956	-0.2882	0.2882	0.576	0.23205	1.242	16	0.634418
1.186		0.626679	0.08837	-0.08837	-0.177	0.719729	0.3652	16	0.142831
2.702		0.625515	0.02594	-0.02594	-0.052	0.916263	0.1068	16	0.0379799
1.991		0.621053	0.1135	-0.1135	-0.227	0.644337	0.4705	16	0.190887
3.806		0.619008	0.1734	-0.1734	-0.347	0.478809	0.7252	16	0.319838
7.452		0.613687	0.332	-0.332	-0.664	0.165293	1.454	16	0.781746
0.815		0.612852	0.01174	-0.01174	-0.023	0.962047	0.04834	16	0.0168037
3.802		0.610217	0.08705	-0.08705	-0.174	0.723758	0.3597	16	0.140407
7.823		0.607273	0.1209	-0.1209	-0.242	0.622931	0.5014	16	0.20556
3.201		0.606565	0.3821	-0.3821	-0.764	0.106456	1.711	16	0.97283
4.422		0.599476	0.07266	-0.07266	-0.145	0.768097	0.2999	16	0.114584
0.775		0.596921	-0.0284	0.0284	0.057	0.908356	0.1169	16	0.0417439
2.734		0.590737	0.1704	-0.1704	-0.341	0.486604	0.7122	16	0.312824
0.991		0.589896	-0.01459	0.01459	0.029	0.952851	0.06006	16	0.020975
2.082		0.583684	0.03632	-0.03632	-0.073	0.882946	0.1496	16	0.0540659
4.399		0.575464	0.09078	-0.09078	-0.182	0.712374	0.3753	16	0.147292
3.704		0.574774	0.1559	-0.1559	-0.312	0.52481	0.6502	16	0.279998
3.96		0.571927	0.07301	-0.07301	-0.146	0.767035	0.3013	16	0.115185
3.455		0.568495	0.1601	-0.1601	-0.32	0.513582	0.6681	16	0.28939
0.844		0.563742	0.08061	-0.08061	-0.161	0.743517	0.3329	16	0.128709
2.416		0.558536	0.1002	-0.1002	-0.2	0.684012	0.4145	16	0.164936
1.408		0.557577	0.07486	-0.07486	-0.15	0.76128	0.309	16	0.118456
3.301		0.551706	0.07916	-0.07916	-0.158	0.747981	0.3269	16	0.126109
3.569		0.546725	0.1703	-0.1703	-0.341	0.486719	0.712	16	0.312722
0.909		0.54126	-0.0343	0.0343	0.069	0.889413	0.1413	16	0.0508965
7.821		0.538157	0.09057	-0.09057	-0.181	0.713018	0.3744	16	0.1469
0.855		0.535412	0.05548	-0.05548	-0.111	0.821968	0.2287	16	0.0851451
0.928		0.533131	-0.2033	0.2033	0.407	0.404868	0.8556	16	0.392687
7.549		0.520005	0.3127	-0.3127	-0.625	0.192934	1.359	16	0.714591
2.124		0.512665	0.2318	-0.2318	-0.464	0.340407	0.9826	16	0.468002
0.893		0.512114	0.1315	-0.1315	-0.263	0.592337	0.5464	16	0.227431
3.655		0.490562	0.2233	-0.2233	-0.447	0.359026	0.9444	16	0.444874
7.846		0.484763	0.2982	-0.2982	-0.596	0.215567	1.289	16	0.666418
2.03		0.481071	0.2909	-0.2909	-0.582	0.227494	1.255	16	0.64303
3.116		0.476487	0.2278	-0.2278	-0.456	0.349141	0.9645	16	0.456999
0.898		0.463347	-0.1851	0.1851	0.37	0.44901	0.7761	16	0.347744
3.094		0.461445	-0.002901	0.002901	0.006	0.99062	0.01194	16	0.00409291
3.776		0.45561	0.06542	-0.06542	-0.131	0.790712	0.2699	16	0.101982
0.827		0.454045	0.2036	-0.2036	-0.407	0.404047	0.8571	16	0.393568
7.848		0.44608	-0.308	0.308	0.616	0.200019	1.337	16	0.698929
3.947		0.442907	0.3835	-0.3835	-0.767	0.105114	1.718	16	0.978339
0.838		0.42754	0.3464	-0.3464	-0.693	0.14658	1.526	16	0.833925
3.607		0.410107	0.1515	-0.1515	-0.303	0.536818	0.6312	16	0.270173
7.861		0.40236	0.1955	-0.1955	-0.391	0.423469	0.8214	16	0.373178
2.055		0.391665	0.08924	-0.08924	-0.178	0.717053	0.3689	16	0.144449
7.465		0.339562	0.057	-0.057	-0.114	0.817166	0.235	16	0.0876897
1.349		0.338185	0.2411	-0.2411	-0.482	0.320864	1.024	16	0.493679
2.042		0.332098	0.1642	-0.1642	-0.328	0.502822	0.6855	16	0.298586
0.918		0.322796	0.1001	-0.1001	-0.2	0.684191	0.4143	16	0.164823
7.536		0.317117	0.05403	-0.05403	-0.108	0.826555	0.2227	16	0.0827282
1.337		0.29232	0.1937	-0.1937	-0.387	0.427729	0.8138	16	0.368831
8.049		0.279111	0.3046	-0.3046	-0.609	0.205386	1.32	16	0.687429
0.979		0.23652	0.09611	-0.09611	-0.192	0.696222	0.3975	16	0.157252
7.86		0.234734	0.1283	-0.1283	-0.257	0.601627	0.5326	16	0.220673
7.807		0.233141	0.3017	-0.3017	-0.603	0.209892	1.306	16	0.678004
3.105		0.216454	0.1475	-0.1475	-0.295	0.547678	0.6143	16	0.261475
1.978		0.215853	0.2672	-0.2672	-0.534	0.269489	1.144	16	0.569459
1.456		0.2107	0.2158	-0.2158	-0.432	0.375939	0.9108	16	0.424883
7.478		0.210314	0.202	-0.202	-0.404	0.407974	0.8498	16	0.389368
1.468		0.196912	0.1803	-0.1803	-0.361	0.461193	0.755	16	0.336117
3.018		0.162746	0.1119	-0.1119	-0.224	0.649194	0.4636	16	0.187626
0.882		0.158661	0.07076	-0.07076	-0.142	0.774014	0.292	16	0.111251
0.902		0.141362	0.1016	-0.1016	-0.203	0.67962	0.4206	16	0.167734
1.156		0.112272	-0.04529	0.04529	0.091	0.854296	0.1866	16	0.0683916
3.911		0.0598668	0.07578	-0.07578	-0.152	0.758429	0.3129	16	0.120085

## Sheet: Fig. 3. ND-stroke vs ND-sham
VIP scores, mean Z-scores, and t-test results for each metabolite in the comparison ND-stroke mice versus ND-sham mice. Data is plotted in figure 3.
Chemical shift (ppm)	assigned metabolite	VIP score	Z-score		Z-score difference	t-test results
			Mean of SD-Sham	Mean of SD-Stroke	SD-stroke - SD-sham	P value	T value	df	-Log10(P)
1.191	5,6-Dihydrothymine (1.191)	1.58728	0.9625	-0.5347	-1.497	0.002258	3.863	12	2.64628
3.278	Glucuronate (3.278)	1.54832	0.9447	-0.5248	-1.469	0.002994	3.708	12	2.52375
8.139	NADP+ (8.139)	1.53487	-0.9073	0.5041	1.411	0.005147	3.413	12	2.28845
3.26	myo-Inositol (3.260)	1.51824	0.9261	-0.5145	-1.441	0.003948	3.557	12	2.40362
8.211	NADH (8.211)	1.47055	-0.8677	0.4821	1.35	0.008586	3.137	12	2.06621
3.942	Creatine-P (3.942)	1.44163	-0.8692	0.4829	1.352	0.008438	3.146	12	2.07376
0.898	2-Hydroxyvalerate (0.898)	1.43198	0.9021	-0.5012	-1.403	0.005526	3.374	12	2.25759
3.434	Glucose (3.434)	1.41114	-0.8275	0.4597	1.287	0.013679	2.886	12	1.86395
8.116	NADP+ (8.116)	1.40569	-0.801	0.445	1.246	0.018125	2.734	12	1.74172
8.283	ATP/ADP/AMP (8.283)	1.39898	-0.8204	0.4558	1.276	0.014783	2.844	12	1.83024
8.289	ATP/ADP/AMP (8.289)	1.38712	-0.7731	0.4295	1.203	0.02389	2.585	12	1.62178
3.888	Glucose (3.888)	1.38589	-0.8589	0.4771	1.336	0.009559	3.079	12	2.01959
3.506	Glucose (3.506)	1.38576	-0.7875	0.4375	1.225	0.020776	2.66	12	1.68244
3.444	Glucose (3.444)	1.37871	-0.779	0.4328	1.212	0.022574	2.615	12	1.64639
3.529	Glucose (3.529)	1.37716	-0.8156	0.4531	1.269	0.015557	2.817	12	1.80807
1.51	Butyrate (1.510)	1.35465	-0.7514	0.4174	1.169	0.029275	2.474	12	1.5335
1.037	Isobutyrate (1.037)	1.35061	-0.8892	0.494	1.383	0.006557	3.282	12	2.18329
8.137	NADP+ (8.137)	1.34917	-0.7826	0.4348	1.217	0.021797	2.634	12	1.6616
2.117	Glutamate (2.117)	1.34663	0.8203	-0.4557	-1.276	0.01479	2.844	12	1.83003
8.225	NADH/NADPH (8.225)	1.34644	-0.7587	0.4215	1.18	0.027376	2.511	12	1.56263
0.893	MOV (0.893)	1.34436	0.8715	-0.4842	-1.356	0.008202	3.161	12	2.08608
4.085	Lactate (4.085)	1.34091	-0.7859	0.4366	1.223	0.021098	2.652	12	1.67576
1.195	Fucose (1.195)	1.33808	0.7889	-0.4383	-1.227	0.020472	2.668	12	1.68884
1.522	Butyrate (1.522)	1.33198	-0.7328	0.4071	1.14	0.034557	2.383	12	1.46146
0.909	2-HV + Isoleucine (0.909)	1.32267	0.7706	-0.4281	-1.199	0.024467	2.572	12	1.61142
1.392	Homocitrulline (1.392)	1.31935	0.8196	-0.4553	-1.275	0.014905	2.84	12	1.82667
0.943	Leucine + Isoleucine (0.943)	1.31124	0.7801	-0.4334	-1.213	0.02234	2.621	12	1.65092
0.911	Isovalerate (0.911)	1.30403	0.7875	-0.4375	-1.225	0.020759	2.661	12	1.68279
8.185	NAD+ (8.185)	1.304	-0.7337	0.4076	1.141	0.034295	2.387	12	1.46477
4.074	Lactate (4.074)	1.28753	-0.7453	0.414	1.159	0.030944	2.444	12	1.50942
3.4	Taurine + Glucose (3.400)	1.28262	-0.6691	0.3717	1.041	0.058018	2.095	12	1.23644
2.321	N-Acetylglutamine (2.321)	1.27678	-0.677	0.3761	1.053	0.054637	2.129	12	1.26251
0.953	Leucine (0.953)	1.2666	0.7981	-0.4434	-1.241	0.018669	2.718	12	1.72888
4.097	Lactate (4.097)	1.26275	-0.729	0.405	1.134	0.035707	2.365	12	1.44725
3.227	Glucose (3.227)	1.25556	-0.6345	0.3525	0.987	0.074756	1.951	12	1.12635
7.524	Benzoate (7.524)	1.25432	-0.6431	0.3573	1	0.070304	1.986	12	1.15302
0.763	Cholesterol (0.763)	1.24953	-0.6894	0.383	1.072	0.04959	2.183	12	1.30461
7.526	Benzoate (7.526)	1.24879	-0.6378	0.3543	0.992	0.073028	1.965	12	1.13651
3.179	O-Acetylcarnitine (3.179)	1.24641	-0.7244	0.4025	1.127	0.03714	2.344	12	1.43016
3.448	Glucose (3.448)	1.24571	-0.6159	0.3422	0.958	0.085025	1.877	12	1.07045
0.967	2-Aminobutyrate + Valine (0.967)	1.24171	0.7365	-0.4092	-1.146	0.033436	2.401	12	1.47579
3.457	Glucose (3.457)	1.23826	-0.6299	0.3499	0.98	0.077213	1.933	12	1.11231
7.548	Benzoate (7.548)	1.23392	-0.6273	0.3485	0.976	0.078633	1.922	12	1.1044
3.229	Glucose (3.229)	1.228	-0.6274	0.3486	0.976	0.078581	1.923	12	1.10468
1.303	Lactate (1.303)	1.22682	-0.7007	0.3893	1.09	0.045283	2.234	12	1.34406
1.03	Valine (1.030)	1.22643	0.7211	-0.4006	-1.122	0.038204	2.328	12	1.41789
3.454	Glucose (3.454)	1.22282	-0.6016	0.3342	0.936	0.093578	1.821	12	1.02883
1.018	Valine (1.018)	1.21836	0.7147	-0.3971	-1.112	0.040328	2.298	12	1.39439
3.214	Glucose (3.214)	1.21325	-0.6284	0.3491	0.978	0.078006	1.927	12	1.10787
3.45	Glucose (3.450)	1.21226	-0.5873	0.3263	0.914	0.102704	1.767	12	0.988413
0.991	2-Aminobutyrate (0.991)	1.21146	-0.6699	0.3722	1.042	0.057658	2.099	12	1.23914
3.7	Glucose (3.7)	1.20623	-0.5754	0.3197	0.895	0.110799	1.722	12	0.955464
7.536	Benzoate (7.536)	1.20212	-0.5995	0.333	0.932	0.094925	1.813	12	1.02262
4.622	beta-d-Glucose (4.622)	1.198	-0.5883	0.3268	0.915	0.102073	1.77	12	0.991089
3.589	Myo-Inositol + Valine (3.589)	1.19764	0.7059	-0.3922	-1.098	0.043392	2.258	12	1.36259
2.442	Glutamine (2.442)	1.19443	0.7693	-0.4274	-1.197	0.024783	2.565	12	1.60585
0.787	Cholesterol (0.787)	1.19343	-0.6282	0.349	0.977	0.078115	1.926	12	1.10727
2.428	Glutamine (2.428)	1.19171	0.7476	-0.4153	-1.163	0.030305	2.455	12	1.51849
4.108	Lactate (4.108)	1.1917	-0.661	0.3672	1.028	0.061675	2.061	12	1.20989
3.473	Glucose (3.473)	1.19021	-0.582	0.3234	0.905	0.106238	1.747	12	0.97372
1.207	Fucose (1.207)	1.1882	0.6799	-0.3777	-1.058	0.053427	2.142	12	1.27224
3.379	Glucose (3.379)	1.18316	-0.5811	0.3229	0.904	0.106839	1.743	12	0.97127
7.861	Benzoate (7.861)	1.17961	-0.5695	0.3164	0.886	0.114909	1.7	12	0.939646
8.155	Adenine (8.155)	1.17041	-0.5534	0.3075	0.861	0.126775	1.641	12	0.896966
1.315	Lactate (1.315)	1.16106	-0.6453	0.3585	1.004	0.069191	1.996	12	1.15995
7.464	Benzoate (7.464)	1.15929	-0.5506	0.3059	0.857	0.128894	1.631	12	0.889767
3.69	Glucose (3.69)	1.15766	-0.5357	0.2976	0.833	0.140781	1.577	12	0.851456
3.761	Gluconate (3.761)	1.15525	-0.5263	0.2924	0.819	0.148538	1.544	12	0.828162
3.464	Glucose (3.464)	1.15494	-0.5173	0.2874	0.805	0.156273	1.513	12	0.806116
1.984	Isoleucine + Proline + Glycylproline (1.984)	1.15128	0.7404	-0.4113	-1.152	0.032325	2.42	12	1.49046
3.818	Glucose (3.818)	1.14997	-0.4989	0.2772	0.776	0.172923	1.449	12	0.762147
7.452	Benzoate (7.452)	1.14905	-0.5308	0.2949	0.826	0.144782	1.56	12	0.839285
1.011	Unidentified lipid- 1.011	1.14482	-0.6622	0.3679	1.03	0.061114	2.066	12	1.21386
0.862	Caprylate- 0.862	1.13816	0.608	-0.3378	-0.946	0.089719	1.846	12	1.04712
3.368	Glucose (3.368)	1.1368	-0.5479	0.3044	0.852	0.131033	1.621	12	0.882619
7.848	Benzoate (7.848)	1.13251	-0.5229	0.2905	0.813	0.151413	1.532	12	0.819837
3.488	Glucose (3.488)	1.13094	-0.5553	0.3085	0.864	0.125333	1.648	12	0.901935
1.022	Butanone (1.022)	1.13045	-0.6505	0.3614	1.012	0.066643	2.017	12	1.17625
8.195	Kynurenate (8.195)	1.12663	-0.5713	0.3174	0.889	0.113618	1.707	12	0.944553
3.167	Tyrosine (3.167)	1.12405	-0.6035	0.3353	0.939	0.092413	1.829	12	1.03427
3.838	Glucose (3.838)	1.12166	-0.6454	0.3586	1.004	0.069145	1.996	12	1.16024
3.783	Glycerol + Alanine (3.783)	1.11957	0.7153	-0.3974	-1.113	0.040145	2.301	12	1.39637
0.775	Cholesterol (0.775)	1.11793	-0.5989	0.3327	0.932	0.0953	1.811	12	1.02091
7.477	Benzoate (7.477)	1.11742	-0.5066	0.2814	0.788	0.165861	1.475	12	0.780256
0.827	2-Hydroxyisovalerate (0.827)	1.1155	-0.5749	0.3194	0.894	0.111135	1.72	12	0.954149
7.846	Benzoate (7.846)	1.11468	-0.5367	0.2982	0.835	0.139902	1.581	12	0.854176
3.805	Glucose (3.805)	1.11299	-0.4669	0.2594	0.726	0.204552	1.342	12	0.689196
0.855	Caprylate (0.855)	1.10939	0.676	-0.3756	-1.052	0.055046	2.125	12	1.25927
3.256	Taurine (3.256)	1.10867	0.5655	-0.3142	-0.88	0.117788	1.685	12	0.928899
7.86	Benzoate (7.86)	1.09888	-0.5172	0.2873	0.805	0.156388	1.512	12	0.805797
3.72	Glucose (3.72)	1.09578	-0.4876	0.2709	0.758	0.18377	1.411	12	0.735725
5.213	alpha-d-Glucose (5.213)	1.09516	-0.4823	0.2679	0.75	0.188964	1.393	12	0.723621
3.802	Glucose (3.802)	1.09477	-0.4659	0.2589	0.725	0.205569	1.338	12	0.687042
3.741	Glucose (3.741)	1.09262	-0.4798	0.2666	0.746	0.191406	1.385	12	0.718044
3.83	Glucose+Gluconate (3.83)	1.09094	-0.4517	0.2509	0.703	0.220827	1.292	12	0.655948
3.697	Glucose (3.697)	1.0899	-0.4673	0.2596	0.727	0.204157	1.343	12	0.690036
1.232	Fucose + Methylmalonate (1.232)	1.08786	-0.6227	0.346	0.969	0.081153	1.904	12	1.0907
3.395	Glucose (3.395)	1.08726	-0.4788	0.266	0.745	0.192404	1.381	12	0.715786
0.999	Isoleucine (0.999)	1.08229	0.7006	-0.3892	-1.09	0.045298	2.234	12	1.34392
3.243	Taurine + Glucose- 3.243	1.08172	-0.4846	0.2692	0.754	0.186661	1.401	12	0.728946
3.681	Glucose (3.681)	1.08105	-0.4547	0.2526	0.707	0.217498	1.302	12	0.662545
2.316	Glycylproline (2.316)	1.07778	-0.5205	0.2892	0.81	0.153527	1.524	12	0.813815
5.219	alpha-d-Glucose (5.219)	1.06507	-0.4466	0.2481	0.695	0.226433	1.275	12	0.64506
2.734	Sarcosine (2.734)	1.0606	0.5477	-0.3043	-0.852	0.131142	1.62	12	0.882258
3.813	Glucose (3.813)	1.05179	-0.4202	0.2335	0.654	0.256807	1.191	12	0.590393
8.083	UMP (8.083)	1.05151	-0.5931	0.3295	0.923	0.098935	1.789	12	1.00465
3.191	Tyrosine (3.191)	1.04687	-0.5386	0.2992	0.838	0.138419	1.587	12	0.858804
0.844	2-Hydroxy-3-methylvalerate (0.844)	1.04401	0.5953	-0.3307	-0.926	0.097517	1.797	12	1.01092
3.711	Glucose (3.711)	1.04381	-0.4227	0.2349	0.658	0.253825	1.199	12	0.595466
3.384	Glucose (3.384)	1.04351	-0.4468	0.2482	0.695	0.226219	1.276	12	0.645471
3.182	N6-Acetyllysine (3.182)	1.04054	-0.5239	0.2911	0.815	0.150591	1.536	12	0.822201
3.822	Glucose (3.822)	1.04025	-0.3762	0.209	0.585	0.312862	1.054	12	0.504647
0.838	Caprate (0.838)	1.03818	-0.4684	0.2602	0.729	0.203011	1.347	12	0.69248
1.25	3-Hydroxyisovalerate (1.25)	1.03793	0.6491	-0.3606	-1.01	0.06731	2.011	12	1.17192
0.87	3-methyl-2-oxovalerate (0.87)	1.03456	0.554	-0.3078	-0.862	0.126339	1.643	12	0.898463
7.533	Benzoate (7.533)	1.03237	-0.6677	0.371	1.039	0.058634	2.089	12	1.23185
3.752	Glucose (3.752)	1.02994	-0.4168	0.2316	0.648	0.260934	1.18	12	0.583469
4.635	beta-d-Glucose (4.635)	1.02658	-0.3724	0.2069	0.579	0.31789	1.042	12	0.497723
2.129	Glutamate (2.129)	1.02118	0.6386	-0.3548	-0.993	0.07262	1.968	12	1.13894
3.731	Alloisoleucine (3.731)	1.01971	-0.3957	0.2198	0.616	0.287217	1.114	12	0.54179
2.11	Glutamate (2.11)	1.0186	0.5154	-0.2863	-0.802	0.157964	1.506	12	0.801442
3.89	Glucose (3.89)	1.01767	-0.4199	0.2333	0.653	0.25721	1.19	12	0.589712
2.071	Methionine (2.071)	1.01596	-0.423	0.235	0.658	0.253451	1.2	12	0.596106
1.42	Alloisoleucine (1.42)	1.01123	-0.4273	0.2374	0.665	0.24846	1.213	12	0.604744
1.049	Isobutyrate (1.049)	1.00618	-0.5626	0.3126	0.875	0.119884	1.674	12	0.921239
3.595		0.999761	0.6481	-0.3601	0.676	0.067808	2.007	12	1.16872
3.979		0.998486	0.6706	-0.3726	-0.617	0.057364	2.102	12	1.24136
7.606		0.997779	-0.5551	0.3084	-0.843	0.125515	1.647	12	0.901304
7.546		0.99445	-0.6204	0.3447	-0.552	0.082462	1.895	12	1.08375
8.049		0.988605	-0.4738	0.2632	-0.659	0.197426	1.365	12	0.704596
0.815		0.981384	-0.4345	0.2414	0.627	0.240099	1.236	12	0.61961
4.422		0.980183	0.5683	-0.3157	0.304	0.115805	1.695	12	0.936273
3.201		0.976022	0.492	-0.2733	0.445	0.179495	1.426	12	0.745948
0.928		0.964457	0.4236	-0.2353	0.559	0.252843	1.201	12	0.597149
2.266		0.96436	0.6062	-0.3368	-0.62	0.0908	1.839	12	1.04191
2.02		0.957785	0.4698	-0.261	0.436	0.201563	1.351	12	0.695589
3.545		0.949223	-0.4867	0.2704	0.293	0.184617	1.408	12	0.733728
2.124		0.947247	0.5285	-0.2936	0.789	0.146674	1.552	12	0.833647
3.556		0.946335	-0.5333	0.2963	0.688	0.142673	1.569	12	0.845658
1.468		0.940388	-0.4703	0.2613	0.739	0.201018	1.353	12	0.696765
1.222		0.935673	-0.5073	0.2818	0.198	0.165241	1.478	12	0.781882
2.002		0.933262	0.5213	-0.2896	0.625	0.152806	1.526	12	0.81586
3.789		0.922668	0.3552	-0.1974	0.732	0.341749	0.9899	12	0.466293
3.607		0.919807	0.4945	-0.2747	-0.036	0.177082	1.434	12	0.751826
1.09		0.904988	-0.3595	0.1997	-0.13	0.335764	1.003	12	0.473966
4.445		0.900278	-0.3514	0.1952	0.653	0.347203	0.9784	12	0.459417
0.902		0.8992	0.5418	-0.301	0.256	0.135799	1.599	12	0.867103
2.099		0.895131	0.527	-0.2928	-0.362	0.147979	1.546	12	0.8298
2.277		0.892122	0.5365	-0.2981	-0.704	0.140083	1.58	12	0.853615
2.416		0.890423	0.341	-0.1895	0.074	0.362168	0.9473	12	0.44109
1.456		0.881542	-0.4015	0.2231	0.03	0.279836	1.132	12	0.553096
1.349		0.869344	-0.4751	0.2639	-0.518	0.196174	1.369	12	0.707359
4.219		0.866375	-0.386	0.2145	-0.811	0.299728	1.084	12	0.523273
1.408		0.854977	-0.1273	0.07073	-0.731	0.737691	0.3428	12	0.132126
3.772		0.84022	0.4576	-0.2542	-0.163	0.21438	1.311	12	0.668816
3.105		0.831673	-0.4209	0.2338	-0.628	0.256052	1.193	12	0.591672
1.157		0.831285	0.3983	-0.2213	-0.649	0.283909	1.122	12	0.546821
2.652		0.826492	0.4195	-0.233	0.38	0.257737	1.188	12	0.588823
2.385		0.81945	0.5434	-0.3019	-0.82	0.134522	1.605	12	0.871207
1.337		0.818476	-0.442	0.2456	-0.822	0.231538	1.26	12	0.635378
3.307		0.815626	-0.3663	0.2035	-0.286	0.32627	1.023	12	0.486423
4.232		0.812256	-0.3477	0.1932	-0.391	0.352522	0.9672	12	0.452814
7.551		0.80966	-0.1595	0.08862	-0.943	0.674302	0.4307	12	0.171146
4.458		0.80222	-0.2983	0.1657	-0.835	0.427421	0.8214	12	0.369144
2.042		0.794129	0.4038	-0.2243	0.03	0.276977	1.139	12	0.557556
4.049		0.789899	0.4324	-0.2402	0.045	0.242467	1.229	12	0.615347
4.044		0.789516	0.4247	-0.2359	-0.698	0.251496	1.205	12	0.599469
3.704		0.783116	-0.417	0.2317	-0.51	0.260645	1.181	12	0.583951
1.898		0.778661	-0.4199	0.2333	0.05	0.257214	1.19	12	0.589705
0.979		0.777439	-0.4028	0.2238	-0.098	0.278211	1.136	12	0.555626
3.619		0.776712	-0.2242	0.1246	0.076	0.553168	0.6101	12	0.257143
2.397		0.771265	-0.2798	0.1555	-0.053	0.457353	0.768	12	0.339748
3.248		0.77072	-0.09208	0.05116	-0.178	0.80881	0.2474	12	0.0921535
2.627		0.769337	0.3658	-0.2032	-0.845	0.327044	1.022	12	0.485394
3.628		0.76741	-0.3897	0.2165	0.435	0.295005	1.095	12	0.530171
2.329		0.761463	0.4486	-0.2492	0.036	0.224219	1.282	12	0.649328
3.186		0.758999	-0.3946	0.2192	-0.53	0.288565	1.11	12	0.539756
2.082		0.753783	-0.2442	0.1357	-0.327	0.51786	0.6662	12	0.285788
2.354		0.752885	-0.04915	0.02731	-0.41	0.89733	0.1318	12	0.0470478
1.978		0.746938	0.3327	-0.1848	-0.569	0.374416	0.9226	12	0.426646
3.655		0.731986	0.2952	-0.164	-0.652	0.432349	0.8125	12	0.364166
3.965		0.727499	0.4295	-0.2386	-0.288	0.245853	1.22	12	0.609324
3.635		0.718127	-0.3601	0.2	-0.294	0.334951	1.005	12	0.475019
2.056		0.71528	0.4173	-0.2318	-0.075	0.260324	1.181	12	0.584486
3.984		0.714521	-0.0939	0.05216	0.655	0.805112	0.2523	12	0.0941437
0.918		0.710543	0.3551	-0.1973	0.52	0.34187	0.9897	12	0.466139
3.639		0.705679	0.1491	-0.08283	-0.364	0.69461	0.4022	12	0.158259
8.438		0.702559	0.3801	-0.2112	0.614	0.307596	1.066	12	0.512019
7.809		0.698256	-0.2675	0.1486	-0.765	0.477838	0.7327	12	0.320719
0.882		0.691981	0.3964	-0.2202	0.143	0.286336	1.116	12	0.543124
1.944		0.689533	0.4527	-0.2515	0.203	0.219731	1.295	12	0.658109
4.005		0.681692	-0.3024	0.168	0.157	0.420913	0.8334	12	0.375808
3.319		0.672328	-0.1922	0.1068	0.57	0.612057	0.5207	12	0.213208
7.619		0.669622	-0.2404	0.1336	0.299	0.524444	0.6556	12	0.280301
8.251		0.651841	-0.2678	0.1488	0.757	0.477304	0.7336	12	0.321205
3.904		0.648013	0.4417	-0.2454	0.83	0.23188	1.259	12	0.634737
1.92		0.644503	0.2329	-0.1294	0.533	0.537698	0.6344	12	0.269462
1.059		0.641562	-0.2859	0.1588	0.343	0.447453	0.7854	12	0.349253
3.133		0.641329	0.2339	-0.13	-0.313	0.535865	0.6374	12	0.270945
3.646		0.64105	0.1562	-0.08677	-1.008	0.680772	0.4216	12	0.166998
3.947		0.639708	-0.2013	0.1118	-0.769	0.595026	0.5461	12	0.225464
3.561		0.63514	-0.3428	0.1905	0.349	0.359514	0.9528	12	0.444284
2.141		0.634783	0.2513	-0.1396	0.09	0.505422	0.6865	12	0.296346
4.205		0.62807	0.4028	-0.2238	0.606	0.278184	1.136	12	0.555668
2.529		0.623754	0.2638	-0.1466	0.56	0.484045	0.7221	12	0.315114
1.601		0.623206	0.08346	-0.04636	-0.232	0.82646	0.2241	12	0.0827782
7.822		0.620734	-0.2739	0.1522	-0.243	0.467182	0.7509	12	0.330514
3.626		0.618472	-0.05774	0.03208	-0.459	0.879508	0.1549	12	0.0557602
1.955		0.614187	-0.04744	0.02636	0.649	0.900885	0.1272	12	0.0453306
1.176		0.611458	-0.2805	0.1558	0.383	0.456251	0.7699	12	0.340796
1.967		0.606285	-0.01908	0.0106	-0.712	0.960058	0.05114	12	0.0177025
1.588		0.604293	0.02311	-0.01284	-0.553	0.951629	0.06194	12	0.0215323
3.116		0.602264	-0.3343	0.1857	-0.687	0.372052	0.9273	12	0.429396
3.094		0.600576	0.04828	-0.02682	-0.373	0.899134	0.1295	12	0.0461756
3.961		0.592322	0.1823	-0.1013	0.053	0.630695	0.4933	12	0.200181
3.932		0.580982	0.2802	-0.1557	-0.436	0.456757	0.769	12	0.340315
2.337		0.574645	0.3279	-0.1821	0.313	0.38166	0.9082	12	0.418323
2.342		0.570134	-0.03206	0.01781	-0.284	0.93294	0.08593	12	0.0301463
2.135		0.561539	0.1839	-0.1022	-0.668	0.627642	0.4978	12	0.202288
3.735		0.558554	-0.2459	0.1366	-0.152	0.514837	0.6711	12	0.28833
3.91		0.551352	0.2398	-0.1332	-1.043	0.525548	0.6538	12	0.279388
8.44		0.550509	0.3631	-0.2017	0.146	0.330775	1.014	12	0.480467
3.569		0.548026	-0.2207	0.1226	-0.204	0.559593	0.6001	12	0.252128
1.047		0.547917	-0.1952	0.1084	0.47	0.606467	0.529	12	0.217193
3.988		0.534786	0.1309	-0.07271	-0.661	0.730578	0.3525	12	0.136333
3.288		0.526052	-0.1303	0.07237	-0.673	0.731808	0.3508	12	0.135603
2.701		0.524007	0.185	-0.1028	-0.627	0.625492	0.5009	12	0.203778
1.9		0.511157	-0.1648	0.09158	0.601	0.664023	0.4453	12	0.177817
2.504		0.508793	0.2099	-0.1166	0.541	0.579178	0.57	12	0.237188
3.92		0.501091	-0.0339	0.01883	0.004	0.9291	0.09086	12	0.0319375
3.579		0.496362	0.2009	-0.1116	0.271	0.595783	0.5449	12	0.224912
3.018		0.488908	0.1892	-0.1051	-0.884	0.617621	0.5125	12	0.209278
1.186		0.479377	-0.1881	0.1045	0.547	0.61977	0.5093	12	0.207769
2.29		0.470417	-0.01916	0.01065	0.464	0.95989	0.05135	12	0.0177785
2.301		0.465493	-0.02924	0.01624	-0.028	0.938831	0.07836	12	0.0274126
3.973		0.463503	0.09797	-0.05443	0.965	0.796822	0.2633	12	0.0986387
2.409		0.458811	-0.02345	0.01303	0.248	0.950933	0.06283	12	0.0218501
2.03		0.449326	0.105	-0.05833	0.863	0.78257	0.2822	12	0.106477
2.374		0.43344	0.1143	-0.06349	0.374	0.763803	0.3074	12	0.117019
2.346		0.423867	0.06273	-0.03485	0.416	0.86916	0.1683	12	0.0609003
3.301		0.402738	-0.1011	0.05619	0.426	0.790356	0.2719	12	0.102177
5.37		0.395051	0.018	-0.01	0.737	0.962323	0.04823	12	0.0166791
2.364		0.386217	0.03381	-0.01878	0.417	0.929293	0.09062	12	0.0318473
4.384		0.384329	-0.002616	0.001453	-0.591	0.994522	0.00701	12	0.00238561
4.398		0.25557	-0.1739	0.09664	-0.565	0.646534	0.4704	12	0.189409

## Sheet: Fig. 4. T2D-stroke vs T2D-sham
VIP scores, mean Z-scores, and t-test results for each metabolite in the comparison T2D-stroke mice versus T2D-sham mice. Data is plotted in figure 4.
Chemical shift (ppm)	assigned metabolite	VIP score	Z-score		Z-score difference	t-test results
			Mean of HFD-Sham	Mean of HFD-Stroke	HFD-stroke - HFD-sham	P value	T value	df	-Log10(P)
0.922	Isoleucine (0.922)	1.81658	-0.9172	0.4077	1.325	0.019343	2.737	11	1.71348
3.261	myo-Inositol (3.261)	1.809	-0.9376	0.4167	1.354	0.016039	2.841	11	1.79482
3.279	Glucuronate (3.279)	1.75706	-0.9019	0.4008	1.303	0.022145	2.661	11	1.65472
0.934	Leucine (0.934)	1.74865	-0.8499	0.3777	1.228	0.033904	2.422	11	1.46975
1.207	Fucose (1.207)	1.67159	-0.8089	0.3595	1.168	0.045949	2.249	11	1.33772
3.988	Ribose (3.988)	1.6659	0.841	-0.3738	-1.215	0.036297	2.383	11	1.44013
3.704	N,N-Dimethylglycine (3.704)	1.64119	0.7513	-0.3339	-1.085	0.067684	2.026	11	1.16951
2.337	Glutamate (2.337)	1.63639	0.7869	-0.3497	-1.137	0.053542	2.162	11	1.27131
1.393	Homocitrulline (1.393)	1.62682	-0.8225	0.3655	1.188	0.041656	2.305	11	1.38032
2.329	Glutamate (2.329)	1.58945	0.7376	-0.3278	-1.065	0.073775	1.976	11	1.13209
0.968	Valine (0.968)	1.57421	-0.7309	0.3248	1.056	0.076913	1.952	11	1.114
1.968	Proline (1.968)	1.56217	0.7726	-0.3434	-1.116	0.058942	2.106	11	1.22958
2.321	N-Acetylglutamine (2.321)	1.56153	0.703	-0.3124	-1.015	0.090842	1.853	11	1.04171
0.954	Leucine (0.954)	1.5349	-0.7999	0.3555	1.155	0.04895	2.213	11	1.31025
3.646	Glycerol (3.646)	1.53074	-0.7197	0.3199	1.04	0.082308	1.912	11	1.08456
1.195	Fucose (1.195)	1.52472	-0.6818	0.303	0.985	0.102529	1.781	11	0.989153
3.932	Serine (3.932)	1.51555	-0.7176	0.3189	1.037	0.083344	1.904	11	1.07913
3.256	Taurine (3.256)	1.49163	-0.6889	0.3062	0.995	0.098512	1.805	11	1.00651
0.999	Isoleucine (0.999)	1.47292	-0.6699	0.2978	0.968	0.109474	1.741	11	0.960689
1.191	5,6-Dihydrothymine (1.191)	1.46495	-0.697	0.3098	1.007	0.094054	1.833	11	1.02662
8.289	ATP/ADP/AMP (8.289)	1.45781	0.6733	-0.2993	-0.973	0.107457	1.753	11	0.968765
3.186	Choline (3.186)	1.45163	-0.6732	0.2992	0.972	0.107506	1.752	11	0.968567
3.569	Threonine (3.569)	1.45131	-0.7337	0.3261	1.06	0.075576	1.962	11	1.12162
3.639	Glycerol (3.639)	1.44836	-0.6456	0.287	0.933	0.124719	1.662	11	0.904067
3.626	Glycerol (3.626)	1.44673	-0.6745	0.2998	0.974	0.10674	1.757	11	0.971673
8.116	NADP+ (8.116)	1.43711	0.6299	-0.2799	-0.91	0.135327	1.612	11	0.868616
0.851	Caprate + HMV (0.851)	1.38878	-0.5999	0.2666	0.866	0.157131	1.518	11	0.803738
7.606	Hippurate (7.606)	1.38429	0.6702	-0.2979	-0.968	0.109335	1.742	11	0.961241
1.03	Valine (1.030)	1.36696	-0.6011	0.2671	0.868	0.156228	1.522	11	0.806241
3.656	Isoleucine (3.656)	1.35719	-0.7691	0.3418	1.111	0.060339	2.093	11	1.2194
3.595	Valine (3.595)	1.3541	-0.5792	0.2574	0.837	0.173447	1.456	11	0.760833
3.589	myo-Inositol + Valine (3.589)	1.35402	-0.7075	0.3144	1.022	0.088485	1.869	11	1.05313
2.627	Citrate (2.627)	1.34934	-0.6372	0.2832	0.92	0.130358	1.635	11	0.884862
5.37	Allantoin (5.370)	1.33158	-0.5606	0.2491	0.81	0.188989	1.4	11	0.723563
1.25	3-Hydroxyisovalerate (1.250)	1.33116	-0.6504	0.2891	0.94	0.121597	1.678	11	0.915077
1.019	Valine (1.019)	1.33108	-0.5614	0.2495	0.811	0.188252	1.403	11	0.72526
2.316	Glycylproline (2.316)	1.32517	0.536	-0.2382	-0.774	0.210814	1.329	11	0.676101
3.92	Creatine (3.920)	1.31656	-0.5914	0.2628	0.854	0.163687	1.492	11	0.785986
8.225	NADH/NADPH (8.225)	1.29889	0.5671	-0.252	-0.819	0.183451	1.42	11	0.73648
0.861	Caprylate (0.861)	1.28801	-0.5653	0.2512	0.817	0.18495	1.414	11	0.732946
3.556	Glycerol (3.556)	1.28773	-0.6428	0.2857	0.929	0.126569	1.653	11	0.897673
3.545	Glycerol (3.545)	1.28307	-0.6515	0.2896	0.941	0.120904	1.681	11	0.917559
1.349	2-Oxocaproate (1.349)	1.28211	-0.539	0.2395	0.779	0.208069	1.337	11	0.681793
3.601	Valine (3.601)	1.26393	-0.6085	0.2704	0.879	0.150677	1.545	11	0.821953
1.186	3-Hydroxybutyrate (1.186)	1.2542	-0.5733	0.2548	0.828	0.178225	1.438	11	0.749031
1.337	2-Oxocaproate (1.337)	1.23276	-0.4872	0.2165	0.704	0.258618	1.191	11	0.587341
2.099	Methionine (2.099)	1.22448	0.5165	-0.2295	-0.746	0.229208	1.273	11	0.63977
1.176	3-Hydroxybutyrate (1.176)	1.21714	-0.5339	0.2373	0.771	0.212745	1.323	11	0.672141
2.734	Sarcosine (2.734)	1.21178	-0.5615	0.2496	0.811	0.188167	1.403	11	0.725457
2.054	Proline (2.054)	1.21167	0.4966	-0.2207	-0.717	0.248889	1.217	11	0.603994
8.438	Formate (8.438)	1.20973	0.5388	-0.2395	-0.778	0.208261	1.337	11	0.681392
0.944	Leucine (0.944)	1.20886	-0.51	0.2267	0.737	0.235507	1.255	11	0.627996
2.343	Glutamate (2.343)	1.19796	0.5804	-0.258	-0.838	0.172418	1.459	11	0.763417
1.991	Isoleucine + Proline (1.991)	1.17415	0.486	-0.216	-0.702	0.259782	1.188	11	0.585391
3.887	Glucose (3.887)	1.17246	0.5417	-0.2408	-0.782	0.205603	1.345	11	0.686971
8.283	ATP/ADP/AMP (8.283)	1.16129	0.5403	-0.2402	-0.78	0.206835	1.341	11	0.684376
0.928	2-Hydroxy-3-methylvalerate (0.928)	1.15832	-0.4611	0.2049	0.666	0.286587	1.12	11	0.542744
0.87	3-methyl-2-oxovalerate (0.87)	1.14104	-0.4959	0.2204	0.716	0.249658	1.215	11	0.602655
1.381	Homocitrulline (1.381)	1.1374	-0.5148	0.2288	0.744	0.230803	1.269	11	0.636759
8.137	NADP+ (8.137)	1.13581	0.4391	-0.1952	-0.634	0.311434	1.061	11	0.506634
3.201	Tyrosine (3.201)	1.12962	-0.4657	0.207	0.673	0.281539	1.132	11	0.550461
0.909	2-Hydroxyvalerate (0.909)	1.12006	-0.4968	0.2208	0.718	0.248745	1.218	11	0.604246
2.385	Succinate (2.385)	1.11516	0.5994	-0.2664	-0.866	0.157507	1.517	11	0.8027
0.893	3-methyl-2-oxovalerate (0.893)	1.11254	-0.4869	0.2164	0.703	0.258865	1.191	11	0.586927
2.072	Methionine (2.072)	1.11148	0.4078	-0.1812	-0.589	0.34891	0.9784	11	0.457287
0.844	2-Hydroxy-3-methylvalerate (0.844)	1.11122	-0.4119	0.1831	0.595	0.3438	0.9893	11	0.463694
3.619	Glycerol (3.619)	1.1013	-0.4225	0.1878	0.61	0.330966	1.017	11	0.480217
0.856	Caprylate (0.856)	1.09524	-0.401	0.1782	0.579	0.357279	0.9608	11	0.446993
8.185	NAD+ (8.185)	1.093	0.4116	-0.1829	-0.594	0.344242	0.9883	11	0.463136
3.663	Isoleucine (3.663)	1.07702	-0.6185	0.2749	0.893	0.143343	1.576	11	0.843624
3.301	1,7-Dimethylxanthine (3.301)	1.05957	0.3443	-0.153	-0.497	0.431878	0.8159	11	0.364639
3.243	Taurine + Glucose (3.243)	1.05875	-0.3845	0.1709	0.555	0.378258	0.9181	11	0.422212
2.397	3-Hydroxybutyrate (2.397)	1.04881	-0.4012	0.1783	0.579	0.357102	0.9612	11	0.447208
3.97	Ribose (3.97)	1.04784	0.3422	-0.1521	-0.494	0.434772	0.8106	11	0.361738
4.044	NADH (4.044)	1.04053	0.3535	-0.1571	-0.511	0.419206	0.8392	11	0.377573
1.047	Isobutyrate (1.047)	1.03091	-0.4832	0.2148	0.698	0.262767	1.18	11	0.580429
1.955	Glycylproline (1.955)	1.03077	0.5113	-0.2272	-0.739	0.234254	1.259	11	0.630313
3.942	Creatine phosphate (3.942)	1.02343	0.3261	-0.1449	-0.471	0.457213	0.7705	11	0.339881
2.002	Homoserine (2.002)	1.00066	0.329	-0.1462	-0.475	0.453204	0.7776	11	0.343706
3.117	Malonate (3.117)	1.00054	-0.4168	0.1853	0.602	0.337807	1.002	11	0.471331
7.478		0.99987	-0.2685	0.1193	0.388	0.542288	0.6288	11	0.26577
3.488		0.99892	-0.3051	0.1356	0.441	0.487438	0.7185	11	0.312081
3.769		0.99335	-0.4207	0.187	0.608	0.333143	1.012	11	0.477369
3.96		0.99159	0.2849	-0.1266	-0.411	0.517434	0.6688	11	0.286145
0.918		0.99147	-0.3788	0.1684	0.547	0.385569	0.9036	11	0.413898
4.445		0.98656	0.3128	-0.139	-0.452	0.476312	0.7374	11	0.322108
7.619		0.9855	0.3396	-0.1509	-0.491	0.438282	0.8043	11	0.358246
2.11		0.97925	-0.3009	0.1337	0.435	0.493647	0.708	11	0.306583
0.898		0.97724	-0.3299	0.1466	0.477	0.45188	0.7799	11	0.344977
0.902		0.9765	-0.3565	0.1585	0.515	0.415136	0.8468	11	0.38181
0.763		0.97411	0.5309	-0.2359	-0.767	0.215539	1.314	11	0.666474
3.838		0.95516	0.3695	-0.1642	-0.534	0.39782	0.8797	11	0.400313
3.63		0.94737	-0.3865	0.1718	0.558	0.375703	0.9232	11	0.425155
3.979		0.94622	0.1692	-0.07521	-0.244	0.702442	0.3921	11	0.15339
2.373		0.94353	0.1887	-0.08386	-0.273	0.669875	0.438	11	0.174006
2.131		0.94208	0.2849	-0.1266	-0.412	0.517327	0.6689	11	0.286235
0.882		0.94176	-0.3271	0.1454	0.473	0.455785	0.773	11	0.34124
3.434		0.93975	0.3314	-0.1473	-0.479	0.449773	0.7837	11	0.347007
0.788		0.93845	0.5234	-0.2326	-0.756	0.222602	1.293	11	0.652471
2.354		0.93837	0.2797	-0.1243	-0.404	0.525185	0.6562	11	0.279688
7.821		0.93184	0.4199	-0.1866	-0.606	0.334176	1.01	11	0.476025
7.536		0.93072	-0.213	0.09466	0.308	0.629926	0.4956	11	0.20071
1.408		0.92899	-0.1662	0.07386	0.24	0.707575	0.385	11	0.150228
2.529		0.92887	-0.2331	0.1036	0.337	0.597608	0.5435	11	0.223584
3.179		0.92301	0.2553	-0.1134	-0.369	0.562677	0.5969	11	0.249741
2.02		0.91638	-0.3401	0.1511	0.491	0.437694	0.8053	11	0.358829
3.966		0.90909	0.1219	-0.05418	-0.176	0.783506	0.2816	11	0.105958
0.838		0.90325	-0.1464	0.06505	0.211	0.741305	0.3386	11	0.130003
1.059		0.90237	-0.3609	0.1604	0.521	0.409227	0.8579	11	0.388036
3.444		0.89845	0.3265	-0.1451	-0.472	0.456649	0.7715	11	0.340417
3.561		0.89825	-0.1289	0.0573	0.186	0.771323	0.2979	11	0.112764
3.635		0.89685	0.2752	-0.1223	-0.398	0.531981	0.6453	11	0.274104
2.118		0.89107	0.4044	-0.1798	-0.584	0.35302	0.9697	11	0.452201
0.775		0.88599	0.426	-0.1893	-0.615	0.32683	1.026	11	0.485678
7.465		0.88286	-0.1861	0.08269	0.269	0.674237	0.4318	11	0.171187
3.229		0.88122	0.3455	-0.1536	-0.499	0.430153	0.819	11	0.366377
1.011		0.87995	0.3073	-0.1366	-0.444	0.484219	0.7239	11	0.314958
2.504		0.87949	-0.0198	0.0088	0.029	0.964468	0.04557	11	0.0157122
7.81		0.87842	0.3833	-0.1703	-0.554	0.379794	0.915	11	0.420452
3.458		0.86558	-0.1269	0.05638	0.183	0.774916	0.2931	11	0.110745
3.288		0.86144	-0.2999	0.1333	0.433	0.495019	0.7058	11	0.305378
1.022		0.85639	0.2844	-0.1264	-0.411	0.518129	0.6676	11	0.285562
3.752		0.85246	-0.0574	0.02551	0.083	0.897218	0.1322	11	0.047102
3.214		0.84967	-0.1243	0.05527	0.18	0.779269	0.2872	11	0.108313
2.106		0.84127	-0.3107	0.1381	0.449	0.479275	0.7323	11	0.319415
2.291		0.83768	0.1227	-0.05453	-0.177	0.78213	0.2834	11	0.106721
3.369		0.83743	-0.2066	0.09181	0.298	0.640396	0.4803	11	0.193551
3.227		0.82969	-0.2349	0.1044	0.339	0.594686	0.5479	11	0.225712
7.86		0.82856	-0.08505	0.0378	0.123	0.84813	0.1961	11	0.0715376
2.653		0.82399	-0.2289	0.1017	0.331	0.60422	0.5336	11	0.218805
7.861		0.82335	-0.1442	0.06411	0.208	0.744942	0.3336	11	0.127878
1.51		0.82314	-0.02777	0.01234	0.04	0.950181	0.06392	11	0.0221937
3.473		0.82036	-0.07523	0.03344	0.109	0.865504	0.1734	11	0.0627309
3.192		0.81838	0.07273	-0.03233	-0.105	0.869939	0.1676	11	0.0605112
1.522		0.81761	0.02161	-0.009604	-0.031	0.961223	0.04974	11	0.0171758
4.109		0.81471	-0.3031	0.1347	0.438	0.490328	0.7136	11	0.309513
3.973		0.8128	-0.16	0.07112	0.231	0.718012	0.3705	11	0.143868
2.416		0.81204	-0.06676	0.02967	0.096	0.880544	0.1538	11	0.0552489
1.42		0.8113	-0.01023	0.004545	0.015	0.981645	0.02354	11	0.00804554
0.815		0.81045	-0.09057	0.04025	0.131	0.838385	0.2088	11	0.0765565
1.089		0.81	-0.2828	0.1257	0.408	0.520538	0.6637	11	0.283548
3.741		0.80999	-0.1061	0.04715	0.153	0.811096	0.2448	11	0.0909277
2.301		0.80998	0.08355	-0.03713	-0.121	0.85078	0.1926	11	0.0701827
7.549		0.80799	-0.149	0.06624	0.215	0.736701	0.3449	11	0.132709
7.848		0.80722	-0.1332	0.0592	0.192	0.763947	0.3078	11	0.116937
2.03		0.80417	0.3712	-0.165	-0.536	0.395543	0.8841	11	0.402806
2.277		0.80299	0.2112	-0.09389	-0.305	0.632762	0.4915	11	0.19876
8.211		0.80195	0.01451	-0.006447	-0.021	0.973966	0.03338	11	0.0114562
3.167		0.80041	0.0823	-0.03658	-0.119	0.852986	0.1897	11	0.0690581
3.529		0.79361	0.1304	-0.05797	-0.188	0.76874	0.3014	11	0.114221
7.546		0.79322	0.3265	-0.1451	-0.472	0.456703	0.7714	11	0.340366
3.506		0.7921	-0.02107	0.009363	0.03	0.962198	0.04849	11	0.0167356
3.65		0.79079	0.0861	-0.03827	-0.124	0.846269	0.1985	11	0.0724916
1.232		0.79067	0.2399	-0.1066	-0.347	0.586718	0.56	11	0.231571
3.105		0.78891	-0.2424	0.1077	0.35	0.582818	0.5659	11	0.234467
1.156		0.78762	-0.08106	0.03603	0.117	0.855189	0.1868	11	0.0679379
2.428		0.78669	-0.2388	0.1062	0.345	0.588435	0.5574	11	0.230302
3.721		0.78547	-0.1158	0.05148	0.167	0.794081	0.2674	11	0.100135
1.898		0.78327	0.2266	-0.1007	-0.327	0.607989	0.528	11	0.216104
4.05		0.77716	-0.1696	0.07539	0.245	0.70177	0.3931	11	0.153805
2.364		0.77667	0.3207	-0.1425	-0.463	0.464902	0.7571	11	0.332639
7.845		0.77513	-0.1103	0.04901	0.159	0.803794	0.2545	11	0.0948552
3.789		0.77121	0.3534	-0.1571	-0.51	0.419422	0.8388	11	0.377349
3.4		0.77055	0.05588	-0.02484	-0.081	0.89992	0.1287	11	0.0457961
4.232		0.76662	-0.3625	0.1611	0.524	0.407093	0.862	11	0.390306
3.947		0.76476	0.3293	-0.1464	-0.476	0.452685	0.7785	11	0.344204
2.442		0.76121	-0.06102	0.02712	0.088	0.89076	0.1406	11	0.0502393
4.622		0.74792	-0.01524	0.006773	0.022	0.972649	0.03507	11	0.0120439
3.094		0.74475	0.05995	-0.02665	-0.087	0.892665	0.1381	11	0.0493115
7.807		0.73953	0.3099	-0.1378	-0.448	0.48043	0.7304	11	0.31837
7.452		0.73904	-0.1001	0.0445	0.145	0.821555	0.231	11	0.0853634
3.385		0.73482	-0.06802	0.03023	0.098	0.878314	0.1567	11	0.0563502
3.711		0.73229	-0.1182	0.05255	0.171	0.789877	0.273	11	0.102441
1.222		0.72816	0.1955	-0.08687	-0.282	0.658643	0.454	11	0.18135
7.823		0.72745	0.2965	-0.1318	-0.428	0.500175	0.6972	11	0.300878
5.219		0.72345	-0.06089	0.02706	0.088	0.890989	0.1403	11	0.0501277
5.213		0.72174	-0.03427	0.01523	0.05	0.938536	0.07889	11	0.0275491
2.267		0.72086	-0.2699	0.12	0.39	0.540032	0.6324	11	0.267581
1.038		0.7201	0.2394	-0.1064	-0.346	0.587522	0.5588	11	0.230976
1.315		0.71919	-0.0845	0.03756	0.122	0.849102	0.1948	11	0.0710401
3.579		0.71617	-0.1463	0.06504	0.211	0.741333	0.3385	11	0.129987
4.085		0.71512	0.09904	-0.04402	-0.143	0.823478	0.2285	11	0.084348
3.7		0.71049	0.01242	-0.005521	-0.018	0.977704	0.02859	11	0.00979261
3.69		0.70785	-0.0351	0.0156	0.051	0.937043	0.08081	11	0.0282405
3.834		0.70579	0.248	-0.1102	-0.358	0.573982	0.5794	11	0.241102
1.468		0.70407	-0.318	0.1413	0.459	0.468851	0.7502	11	0.328965
1.456		0.6976	-0.2817	0.1252	0.407	0.522204	0.661	11	0.28216
3.379		0.69703	-0.08829	0.03924	0.128	0.842412	0.2036	11	0.0744755
1.6		0.69684	0.2828	-0.1257	-0.408	0.520559	0.6637	11	0.28353
1.304		0.69508	-0.02219	0.009862	0.032	0.960184	0.05107	11	0.0176455
0.827		0.6939	0.2656	-0.118	-0.384	0.546668	0.6219	11	0.262276
1.05		0.69303	-0.1065	0.04732	0.154	0.810455	0.2457	11	0.0912711
3.395		0.6886	-0.03255	0.01447	0.047	0.941618	0.07493	11	0.0261252
2.136		0.67302	0.1831	-0.08136	-0.264	0.679239	0.4247	11	0.167977
7.533		0.67121	0.2126	-0.09447	-0.307	0.630612	0.4946	11	0.200238
3.761		0.66793	0.1586	-0.07049	-0.229	0.720414	0.3672	11	0.142418
4.097		0.66688	-0.03959	0.0176	0.057	0.929008	0.09116	11	0.0319805
4.074		0.66677	-0.1976	0.08783	0.285	0.655072	0.4591	11	0.183711
3.448		0.66315	0.1307	-0.05809	-0.189	0.768259	0.302	11	0.114492
3.319		0.65988	0.01648	-0.007323	-0.024	0.970432	0.03792	11	0.0130349
0.991		0.65952	0.298	-0.1325	-0.431	0.497832	0.7011	11	0.302917
3.607		0.65793	-0.1219	0.05418	0.176	0.783491	0.2816	11	0.105966
3.911		0.65391	-0.04264	0.01895	0.062	0.923555	0.09818	11	0.0345372
3.45		0.6515	0.1917	-0.08519	-0.277	0.664914	0.4451	11	0.177235
8.049		0.64944	0.07385	-0.03282	-0.107	0.867965	0.1702	11	0.0614978
1.077		0.6485	-0.1876	0.08338	0.271	0.671665	0.4354	11	0.172847
3.83		0.64634	0.1692	-0.07519	-0.244	0.70251	0.3921	11	0.153347
3.731		0.64624	-0.02255	0.01002	0.033	0.959544	0.05189	11	0.0179351
3.307		0.64535	0.05369	-0.02386	-0.078	0.903819	0.1237	11	0.0439185
3.018		0.64489	0.04199	-0.01866	-0.061	0.924722	0.09668	11	0.0339888
1.978		0.64118	0.3697	-0.1643	-0.534	0.397521	0.8803	11	0.40064
3.681		0.63487	0.02781	-0.01236	-0.04	0.950104	0.06402	11	0.0222289
3.248		0.62982	0.1629	-0.07242	-0.235	0.71305	0.3774	11	0.14688
3.697		0.62694	0.05586	-0.02482	-0.081	0.899963	0.1286	11	0.0457753
3.464		0.62584	-0.06824	0.03033	0.099	0.87791	0.1572	11	0.05655
3.455		0.61756	0.1684	-0.07485	-0.243	0.703791	0.3903	11	0.152556
7.524		0.61738	0.08625	-0.03833	-0.125	0.846004	0.1989	11	0.0726276
1.589		0.61498	0.2194	-0.0975	-0.317	0.61959	0.5108	11	0.207896
1.944		0.61397	-0.1359	0.0604	0.196	0.759277	0.3142	11	0.1196
4.434		0.6132	-0.1624	0.07217	0.235	0.713985	0.3761	11	0.146311
3.89		0.6123	0.08976	-0.03989	-0.13	0.839811	0.207	11	0.0758184
4.635		0.60513	-0.02875	0.01278	0.042	0.948418	0.06619	11	0.0230002
3.134		0.60103	0.03161	-0.01405	-0.046	0.943305	0.07276	11	0.0253479
3.813		0.58834	0.08511	-0.03782	-0.123	0.848029	0.1962	11	0.0715893
3.802		0.58028	0.1323	-0.0588	-0.191	0.765478	0.3058	11	0.116067
3.735		0.56576	0.1895	-0.08421	-0.274	0.668551	0.4399	11	0.174865
4.422		0.56551	-0.1218	0.05411	0.176	0.783765	0.2812	11	0.105814
0.979		0.5508	0.05245	-0.02331	-0.076	0.906033	0.1208	11	0.042856
3.904		0.55058	-0.05246	0.02332	0.076	0.906022	0.1208	11	0.0428613
3.806		0.54419	0.198	-0.088	-0.286	0.654453	0.46	11	0.184122
2.042		0.53008	0.2642	-0.1174	-0.382	0.548823	0.6185	11	0.260568
3.828		0.51849	0.2018	-0.08971	-0.292	0.648139	0.4691	11	0.188332
3.822		0.51501	0.03364	-0.01495	-0.049	0.939664	0.07744	11	0.0270274
2.124		0.48529	0.1429	-0.06351	-0.206	0.747242	0.3305	11	0.126539
1.984		0.43901	0.04797	-0.02132	-0.069	0.914044	0.1104	11	0.0390329
3.818		0.38854	0.1584	-0.0704	-0.229	0.720752	0.3668	11	0.142214
8.251		0.36286	-0.03749	0.01666	0.054	0.932779	0.0863	11	0.0302212

## Sheet: Fig. 5. ND-sham vs T2D-sham
VIP scores, mean Z-scores, and t-test results for each metabolite in the comparison ND-sham mice versus T2D-sham mice. Data is plotted in figure 5.
Chemical shift (ppm)	assigned metabolite	VIP score	Z-score		Z-score difference	t-test results
			Mean of SD-Sham	Mean of HFD-Sham	HFD-sham - SD-sham	P value	T value	df	-Log10(P)
3.626	Glycerol (3.626)	1.80729	0.7865	-0.9832	-1.77	0.000244	6.842	7	3.61261
3.646	Glycerol (3.646)	1.7133	0.7579	-0.9473	-1.705	0.000985	5.422	7	3.00656
2.277	Valine (2.277)	1.60454	0.6597	-0.8246	-1.484	0.012716	3.323	7	1.89565
3.556	Glycerol (3.556)	1.60019	0.6815	-0.8519	-1.533	0.008385	3.631	7	2.0765
2.266	Valine (2.266)	1.53943	0.6365	-0.7956	-1.432	0.018741	3.044	7	1.72721
3.638	Glycerol (3.638)	1.51865	0.6674	-0.8342	-1.502	0.011059	3.425	7	1.95628
3.26	myo-Inositol (3.260)	1.51852	0.6376	-0.797	-1.435	0.018413	3.057	7	1.73488
0.998	Isoleucine (0.998)	1.51396	0.6067	-0.7584	-1.365	0.028875	2.741	7	1.53948
1.191	5,6-Dihydrothymine (1.191)	1.47653	0.6231	-0.7789	-1.402	0.022947	2.901	7	1.63927
3.278	Glucuronate (3.278)	1.46609	0.5901	-0.7376	-1.328	0.035855	2.592	7	1.44545
2.734	Sarcosine (2.734)	1.46175	0.5795	-0.7244	-1.304	0.04081	2.503	7	1.38923
3.444	Glucose (3.444)	1.42275	-0.5483	0.6853	1.234	0.057995	2.264	7	1.23661
0.827	2-Hydroxyisovalerate (0.827)	1.39937	-0.579	0.7238	1.303	0.041058	2.499	7	1.3866
1.195	Fucose (1.195)	1.38688	0.5371	-0.6714	-1.209	0.06506	2.186	7	1.18669
0.815	2-Hydroxyisovalerate (0.815)	1.3691	-0.5643	0.7054	1.27	0.048709	2.382	7	1.31239
0.954	Leucine (0.954)	1.36863	0.5368	-0.671	-1.208	0.065297	2.184	7	1.18511
0.909	2-HV + Isoleucine (0.909)	1.36377	0.519	-0.6488	-1.168	0.077649	2.066	7	1.10986
3.529	Glucose (3.529)	1.3609	-0.537	0.6713	1.208	0.065115	2.185	7	1.18632
1.981	Isoleucine + GP + Proline (1.981)	1.35259	0.5553	-0.6942	-1.25	0.053764	2.315	7	1.26951
1.207	Fucose (1.207)	1.35088	0.5312	-0.6639	-1.195	0.069063	2.146	7	1.16075
8.225	NADH/NADPH (8.225)	1.34764	-0.561	0.7012	1.262	0.050551	2.357	7	1.29627
8.438	Formate (8.438)	1.33861	-0.5103	0.6379	1.148	0.084195	2.011	7	1.07471
2.504	Citrate (2.504)	1.33465	0.5481	-0.6851	-1.233	0.058092	2.263	7	1.23588
0.763	Cholesterol (0.763)	1.33084	-0.5287	0.6609	1.19	0.070763	2.129	7	1.15019
0.933	Leucine (0.933)	1.30902	0.4944	-0.618	-1.112	0.097066	1.915	7	1.01293
0.788	Cholesterol (0.788)	1.30855	-0.5154	0.6443	1.16	0.080333	2.043	7	1.09511
7.606	Benzoate (7.606)	1.30795	-0.4928	0.616	1.109	0.098421	1.905	7	1.00691
1.392	Homocitrulline (1.392)	1.30683	0.5201	-0.6501	-1.17	0.076864	2.073	7	1.11428
3.506	Glucose (3.506)	1.29833	-0.4839	0.6049	1.089	0.106156	1.854	7	0.974055
0.838	Caprate (0.838)	1.29719	-0.5421	0.6776	1.22	0.061846	2.22	7	1.20869
3.434	Glucose (3.434)	1.29003	-0.5234	0.6543	1.178	0.074472	2.095	7	1.12801
2.373	3-Hydroxybutyrate (2.373)	1.25593	0.4487	-0.5609	-1.01	0.14032	1.663	7	0.85288
0.898	2-Hydroxyvalerate (0.898)	1.25435	0.4525	-0.5656	-1.018	0.136412	1.682	7	0.865147
3.942	Creatine phosphate (3.942)	1.24973	-0.526	0.6575	1.184	0.072629	2.111	7	1.13889
2.301	3-Hydroxybutyrate (2.301)	1.24921	0.438	-0.5475	-0.986	0.151811	1.608	7	0.818697
0.991	2-Aminobutyrate (0.991)	1.24422	-0.4839	0.6048	1.089	0.106193	1.854	7	0.973904
0.776	Cholesterol (0.776)	1.23242	-0.4757	0.5946	1.07	0.113614	1.808	7	0.944568
1.186	3-Hydroxybutyrate (1.186)	1.22537	0.4182	-0.5228	-0.941	0.174527	1.511	7	0.758137
3.368	Glucose (3.368)	1.22334	-0.427	0.5338	0.961	0.164215	1.554	7	0.784587
0.929	Isoleucine (0.929)	1.20566	0.4073	-0.5091	-0.916	0.187862	1.459	7	0.726161
0.893	3-methyl-2-oxovalerate (0.893)	1.20512	0.4154	-0.5193	-0.935	0.17785	1.498	7	0.749946
3.45	Glucose (3.450)	1.20282	-0.4146	0.5182	0.933	0.178869	1.494	7	0.747465
3.201	Tyrosine (3.201)	1.1949	0.4236	-0.5295	-0.953	0.168156	1.537	7	0.774288
2.652	Citrate (2.652)	1.19439	0.463	-0.5787	-1.042	0.125784	1.738	7	0.900375
0.967	2-Aminobutyrate + Valine (0.967)	1.19373	0.4043	-0.5054	-0.91	0.191545	1.446	7	0.717729
3.447	Glucose (3.447)	1.1878	-0.4151	0.5189	0.934	0.178245	1.496	7	0.748983
4.622	Glucose beta (4.622)	1.17667	-0.406	0.5076	0.914	0.189384	1.454	7	0.722657
3.699	Glucose (3.699)	1.16856	-0.3976	0.497	0.895	0.200075	1.415	7	0.698807
3.4	Taurine + Glucose (3.400)	1.16814	-0.3982	0.4977	0.896	0.199348	1.417	7	0.700388
3.454	Glucose (3.454)	1.16616	-0.3963	0.4954	0.892	0.20179	1.409	7	0.6951
3.229	Glucose (3.229)	1.15042	-0.3997	0.4997	0.899	0.197373	1.424	7	0.704712
1.175	3-Hydroxybutyrate (1.175)	1.14604	0.3674	-0.4592	-0.827	0.241142	1.281	7	0.617727
3.378	Glucose (3.378)	1.14521	-0.3716	0.4646	0.836	0.235092	1.299	7	0.628762
3.457	Glucose (3.457)	1.13997	-0.3879	0.4848	0.873	0.212879	1.37	7	0.671867
0.845	2-Hydroxy-3-methylvalerate (0.845)	1.13911	0.3829	-0.4787	-0.862	0.219507	1.348	7	0.658552
3.711	Glucose (3.711)	1.1386	-0.3791	0.4739	0.853	0.224679	1.332	7	0.648438
3.244	Taurine + Glucose (3.244)	1.13637	0.403	-0.5037	-0.907	0.193262	1.439	7	0.713854
3.69	Glucose (3.69)	1.12777	-0.373	0.4663	0.839	0.233158	1.305	7	0.63235
1.03	Valine (1.03)	1.12157	0.3518	-0.4397	-0.791	0.264007	1.214	7	0.578385
7.524	Benzoate (7.524)	1.11963	-0.381	0.4762	0.857	0.22215	1.34	7	0.653354
3.619	Glycerol (3.619)	1.11864	0.4188	-0.5235	-0.942	0.173846	1.514	7	0.759835
3.227	Glucose (3.227)	1.11732	-0.3692	0.4615	0.831	0.238589	1.288	7	0.62235
4.05	Choline (4.05)	1.11211	0.4201	-0.5252	-0.945	0.172239	1.52	7	0.763869
0.943	Leucine + Isoleucine (0.943)	1.1085	0.3543	-0.4429	-0.797	0.260215	1.225	7	0.584668
1.018	Valine (1.018)	1.10731	0.3431	-0.4289	-0.772	0.27706	1.179	7	0.557426
4.044	Creatinine (4.044)	1.10543	0.4508	-0.5635	-1.014	0.138107	1.674	7	0.859784
2.529	Citrate (2.529)	1.10414	0.451	-0.5637	-1.015	0.137958	1.674	7	0.860253
3.544	Glycerol (3.544)	1.09628	0.4115	-0.5144	-0.926	0.182588	1.479	7	0.738528
3.185	Choline (3.185)	1.09572	0.4265	-0.5331	-0.96	0.164845	1.551	7	0.782924
2.29	3-Hydroxybutyrate (2.29)	1.08938	0.3352	-0.419	-0.754	0.289437	1.146	7	0.538446
2.442	Glutamine (2.442)	1.08828	0.3409	-0.4262	-0.767	0.280487	1.169	7	0.552087
3.464	Glucose (3.464)	1.08589	-0.3553	0.4441	0.799	0.258771	1.229	7	0.587084
1.898	Acetate (1.898)	1.08488	-0.3293	0.4116	0.741	0.298803	1.122	7	0.524615
3.213	Glucose (3.213)	1.08028	-0.3541	0.4426	0.797	0.260482	1.224	7	0.584222
1.25	3-Hydroxyisovalerate (1.25)	1.08016	0.4357	-0.5446	-0.98	0.154431	1.596	7	0.811266
1.037	Isobutyrate (1.037)	1.08011	-0.3373	0.4217	0.759	0.286061	1.155	7	0.543541
3.805	Glucose (3.805)	1.0725	-0.3442	0.4302	0.774	0.275461	1.183	7	0.55994
3.473	Glucose (3.473)	1.05843	-0.339	0.4238	0.763	0.283403	1.162	7	0.547596
7.526	Benzoate (7.526)	1.0578	-0.3386	0.4232	0.762	0.284127	1.16	7	0.546487
3.133	Malonate (3.133)	1.05599	0.3745	-0.4681	-0.843	0.23115	1.311	7	0.636106
7.548	Benzoate (7.548)	1.05322	-0.3274	0.4093	0.737	0.301743	1.115	7	0.520363
7.546	Benzoate (7.546)	1.05309	-0.3112	0.3889	0.7	0.32845	1.05	7	0.483531
2.428	Glutamine (2.428)	1.05212	0.3099	-0.3873	-0.697	0.330642	1.045	7	0.480642
2.109	Glutamate (2.109)	1.05122	0.3331	-0.4164	-0.75	0.292698	1.138	7	0.53358
7.533	Benzoate (7.533)	1.05048	-0.3452	0.4315	0.777	0.273887	1.187	7	0.562429
3.72	Glucose (3.72)	1.04955	-0.3366	0.4208	0.757	0.287214	1.152	7	0.541794
2.627	Citrate (2.627)	1.04937	0.3904	-0.488	-0.878	0.209465	1.382	7	0.678889
8.049	Imidazole (8.049)	1.04852	-0.3615	0.4519	0.813	0.249549	1.256	7	0.602844
8.44	Formate (8.44)	1.04714	-0.3426	0.4282	0.771	0.277906	1.176	7	0.556102
3.255	Taurine (3.255)	1.04607	0.3471	-0.4339	-0.781	0.271016	1.195	7	0.567005
3.681	Glucose (3.681)	1.04556	-0.3349	0.4187	0.754	0.28981	1.145	7	0.537887
7.452	Benzoate (7.452)	1.03653	-0.3341	0.4176	0.752	0.291126	1.142	7	0.535919
5.213	Glucose alpha (5.213)	1.03217	-0.3278	0.4098	0.738	0.301105	1.116	7	0.521282
3.818	Glucose (3.818)	1.0296	-0.3381	0.4227	0.761	0.284809	1.158	7	0.545446
0.87	3-methyl-2-oxovalerate (0.87)	1.0292	0.3005	-0.3756	-0.676	0.34655	1.009	7	0.460234
0.856	Caprylate (0.856)	1.02712	0.322	-0.4025	-0.725	0.310508	1.093	7	0.507927
5.37	Allantoin (5.37)	1.02397	0.3436	-0.4295	-0.773	0.27636	1.18	7	0.558525
3.569	Glycerol (3.569)	1.01911	0.423	-0.5288	-0.952	0.168849	1.534	7	0.772502
4.085	Lactate (4.085)	1.01896	-0.3497	0.4371	0.787	0.267062	1.206	7	0.573388
5.219	Glucose alpha (5.219)	1.01763	-0.3205	0.4007	0.721	0.312949	1.087	7	0.504526
3.802	Glucose (3.802)	1.01754	-0.307	0.3838	0.691	0.335449	1.034	7	0.474373
8.289	ATP/ADP/AMP (8.289)	1.01752	-0.2951	0.3688	0.664	0.355937	0.9883	7	0.448627
3.741	Glucose (3.741)	1.01381	-0.3183	0.3979	0.716	0.316515	1.079	7	0.499606
3.761	Glucose (3.761)	1.00727	-0.3077	0.3846	0.692	0.334272	1.037	7	0.4759
3.242	Glucose- 3.242	1.00465	-0.305	0.3812	0.686	0.338876	1.026	7	0.469959
3.488	Glucose (3.488)	1.00419	-0.3073	0.3841	0.691	0.335016	1.035	7	0.474934
3.588	Myo-Inositol + Valine (3.588)	1.00405	0.3626	-0.4533	-0.816	0.247972	1.26	7	0.605597
0.882		0.997766	0.2647	-0.3309	-0.596	0.410762	0.8747	7	0.38641
3.697		0.988862	-0.305	0.3812	-0.527	0.338879	1.026	7	0.469955
3.988		0.984977	-0.3462	0.4328	0.601	0.272388	1.191	7	0.564812
2.144		0.983739	-0.253	0.3163	0.466	0.432772	0.8322	7	0.363741
2.136		0.982798	0.3352	-0.419	0.44	0.289405	1.146	7	0.538494
7.536		0.977923	-0.3125	0.3906	0.243	0.32619	1.056	7	0.486529
0.918		0.974883	0.234	-0.2925	-0.621	0.469677	0.7643	7	0.328201
3.83		0.973785	-0.3053	0.3817	0.108	0.33829	1.028	7	0.470711
3.752		0.970555	-0.2755	0.3444	-0.471	0.390749	0.9147	7	0.408102
8.185		0.966078	-0.2488	0.311	0.131	0.440858	0.817	7	0.355701
2.002		0.966056	-0.2291	0.2863	0.33	0.479518	0.7468	7	0.319195
2.454		0.964749	0.2914	-0.3642	0.461	0.36244	0.9741	7	0.440764
3.813		0.964269	-0.2926	0.3657	0.32	0.360327	0.9787	7	0.443303
8.116		0.961147	-0.253	0.3163	-0.043	0.432746	0.8322	7	0.363767
2.32		0.959642	-0.2661	0.3326	-0.259	0.408139	0.8798	7	0.389192
3.655		0.956458	0.3075	-0.3844	0.304	0.334558	1.036	7	0.475529
0.979		0.954877	-0.2671	0.3339	0.579	0.406286	0.8835	7	0.391168
1.157		0.951701	0.2094	-0.2618	0.114	0.519385	0.6783	7	0.284511
3.595		0.937065	0.3001	-0.3751	0.1	0.347214	1.008	7	0.459403
2.416		0.927963	0.2647	-0.3309	0.056	0.410725	0.8747	7	0.386449
7.477		0.922742	-0.266	0.3324	0.078	0.408397	0.8793	7	0.388917
3.301		0.918914	-0.3334	0.4168	-0.111	0.292217	1.139	7	0.534295
7.464		0.915364	-0.282	0.3525	-0.273	0.379111	0.9388	7	0.421234
3.822		0.914587	-0.2548	0.3185	0.665	0.429363	0.8387	7	0.367175
7.847		0.912845	-0.2749	0.3436	0.425	0.391909	0.9124	7	0.406815
8.25		0.912397	-0.3468	0.4335	0.515	0.271525	1.194	7	0.56619
8.136		0.902864	-0.1986	0.2483	-0.328	0.541843	0.6411	7	0.266127
3.288		0.899791	0.339	-0.4238	0.422	0.283432	1.162	7	0.547551
7.861		0.891667	-0.2363	0.2954	-0.396	0.465187	0.7723	7	0.332372
3.789		0.89156	-0.2659	0.3324	0.188	0.408498	0.8791	7	0.38881
7.845		0.889166	-0.2513	0.3141	0.351	0.436084	0.8259	7	0.36043
7.55		0.888775	-0.3068	0.3835	-0.207	0.335728	1.034	7	0.474012
3.105		0.881365	-0.174	0.2175	-0.328	0.594361	0.5578	7	0.22595
3.947		0.880191	-0.2025	0.2531	-0.429	0.533718	0.6545	7	0.272688
3.395		0.870364	-0.2503	0.3128	-0.309	0.438037	0.8223	7	0.358489
3.319		0.866621	0.3282	-0.4102	-0.754	0.300559	1.118	7	0.52207
7.822		0.865807	-0.1913	0.2391	0.569	0.557292	0.6162	7	0.253917
1.967		0.855161	-0.2955	0.3694	0.384	0.355128	0.9901	7	0.449615
3.094		0.85261	-0.1208	0.1509	0.599	0.713228	0.3828	7	0.146772
8.283		0.851798	-0.1412	0.1765	-0.129	0.666759	0.4494	7	0.176031
7.618		0.849503	-0.1958	0.2448	-0.021	0.547625	0.6317	7	0.261517
3.731		0.848815	-0.2259	0.2823	-0.07	0.485956	0.7355	7	0.313403
2.316		0.84713	-0.1706	0.2132	-0.062	0.601731	0.5465	7	0.220598
7.809		0.847048	-0.1916	0.2394	-0.58	0.556676	0.6171	7	0.254398
4.233		0.844432	0.2791	-0.3489	-0.538	0.384232	0.9281	7	0.415406
4.099		0.841423	0.2424	-0.303	-0.596	0.453178	0.7942	7	0.343731
2.124		0.831342	0.1374	-0.1718	-0.656	0.675255	0.437	7	0.170532
3.116		0.828453	-0.08189	0.1024	-0.347	0.803719	0.2581	7	0.0948958
1.99		0.822892	-0.189	0.2363	-0.089	0.562032	0.6086	7	0.250239
3.191		0.820287	0.002374	-0.002967	-0.382	0.994266	0.007447	7	0.00249741
2.117		0.807464	0.1906	-0.2382	0.272	0.558806	0.6137	7	0.252739
1.049		0.806191	-0.108	0.1351	0.391	0.74252	0.3418	7	0.129292
3.167		0.805576	-0.06093	0.07616	0.184	0.853449	0.1917	7	0.0688224
4.097		0.803569	-0.2246	0.2807	0.137	0.488569	0.7309	7	0.311074
2.692		0.802978	0.1541	-0.1927	0.273	0.637855	0.4919	7	0.195278
7.454		0.801376	-0.2136	0.267	-0.005	0.510829	0.6927	7	0.291724
8.211		0.800639	-0.1372	0.1715	-0.49	0.675737	0.4363	7	0.170222
3.38		0.799809	-0.1865	0.2331	-0.763	0.567374	0.6001	7	0.246131
3.179		0.798215	-0.1211	0.1514	0.75	0.712314	0.3841	7	0.147329
3.385		0.790501	-0.225	0.2813	-0.014	0.487628	0.7326	7	0.311911
2.384		0.785958	0.2578	-0.3223	-0.738	0.423651	0.8496	7	0.372992
1.419		0.783079	-0.2574	0.3218	0.42	0.4244	0.8482	7	0.372225
4.087		0.77628	0.2158	-0.2697	0.506	0.506366	0.7003	7	0.295535
1.059		0.77419	0.2761	-0.3452	0.563	0.389655	0.917	7	0.40932
4.635		0.772023	-0.193	0.2413	0.338	0.55352	0.6222	7	0.256867
4.074		0.768514	-0.2285	0.2856	-0.416	0.480649	0.7448	7	0.318172
2.701		0.76819	0.03967	-0.04959	0.525	0.904343	0.1246	7	0.0436668
3.973		0.767617	0.2522	-0.3152	0.046	0.434365	0.8292	7	0.362145
2.397		0.767074	0.2391	-0.2989	-0.408	0.459657	0.7823	7	0.337566
3.648		0.766848	-0.05992	0.0749	-0.23	0.855859	0.1885	7	0.0675978
3.889		0.764534	-0.3343	0.4179	-0.675	0.290789	1.143	7	0.536422
1.51		0.75321	-0.02478	0.03098	-0.118	0.940171	0.07779	7	0.0267931
3.307		0.749778	0.006186	-0.007732	-0.332	0.985058	0.01941	7	0.0065382
1.349		0.745595	0.115	-0.1438	0.135	0.72637	0.3643	7	0.138842
1.522		0.740299	-0.03458	0.04323	0.329	0.916574	0.1086	7	0.0378325
2.03		0.73455	-0.1874	0.2343	-0.692	0.565495	0.603	7	0.247571
1.468		0.73303	-0.04447	0.05559	0.686	0.892811	0.1397	7	0.0492405
3.017		0.721785	0.1699	-0.2124	0.508	0.603123	0.5443	7	0.219594
1.337		0.715405	0.019	-0.02375	0.187	0.954127	0.05962	7	0.0203938
1.303		0.711162	-0.205	0.2563	0.62	0.528421	0.6632	7	0.27702
4.108		0.709887	-0.2131	0.2664	0.598	0.511738	0.6911	7	0.290952
1.456		0.706314	-0.05074	0.06342	0.658	0.877796	0.1595	7	0.0566064
3.91		0.70274	0.1637	-0.2047	0.573	0.616672	0.5237	7	0.209946
3.607		0.701862	0.05256	-0.06569	0.687	0.873447	0.1652	7	0.0587634
3.248		0.698062	0.2176	-0.2721	0.53	0.50254	0.7068	7	0.298829
2.098		0.692828	0.1458	-0.1823	0.752	0.656374	0.4645	7	0.182849
3.979		0.683472	0.3163	-0.3954	0.309	0.319858	1.071	7	0.495043
3.561		0.661934	0.1815	-0.2268	-0.368	0.578162	0.583	7	0.23795
2.043		0.660439	0.1762	-0.2202	-0.046	0.589554	0.5652	7	0.229476
2.02		0.655008	0.1459	-0.1824	0.456	0.656162	0.4648	7	0.182989
2.363		0.646333	0.02746	-0.03432	0.327	0.933731	0.08619	7	0.0297782
3.579		0.64305	0.102	-0.1275	-0.123	0.756507	0.3225	7	0.121187
3.628		0.640558	0.1476	-0.1844	-0.567	0.652511	0.4702	7	0.185412
2.353		0.636151	0.03124	-0.03905	-0.712	0.924625	0.09807	7	0.0340344
3.965		0.632652	0.05474	-0.06842	0.779	0.86823	0.1721	7	0.0613652
3.961		0.631889	-0.1453	0.1817	0.514	0.657486	0.4629	7	0.182113
1.315		0.630963	-0.1421	0.1777	-0.485	0.664648	0.4524	7	0.177408
3.652		0.630885	-0.1461	0.1827	0.505	0.655681	0.4655	7	0.183307
4.421		0.628353	0.2086	-0.2607	-0.545	0.521078	0.6754	7	0.283097
2.072		0.625499	-0.1559	0.1949	0.48	0.633846	0.4979	7	0.198016
4.219		0.624259	0.1295	-0.1619	-0.291	0.693215	0.4112	7	0.159132
2.084		0.622428	0.09204	-0.1151	-0.628	0.77984	0.2905	7	0.107994
4.445		0.617089	-0.06671	0.08338	-0.469	0.839685	0.21	7	0.0758836
1.944		0.611768	0.1212	-0.1515	-0.163	0.712212	0.3842	7	0.147391
3.838		0.604053	-0.2357	0.2947	0.15	0.466323	0.7703	7	0.331313
3.46		0.59228	-0.1504	0.188	0.087	0.646186	0.4795	7	0.189642
1.088		0.581277	-0.04804	0.06005	0.434	0.884261	0.151	7	0.0534195
4.458		0.579804	-0.03849	0.04811	0.481	0.907183	0.1209	7	0.0423051
3.508		0.571493	-0.2335	0.2919	0.634	0.47068	0.7625	7	0.327274
1.408		0.567072	-0.1351	0.1689	0.598	0.680456	0.4295	7	0.1672
1.011		0.552379	-0.2071	0.2589	0.703	0.524073	0.6704	7	0.280608
1.022		0.546683	-0.1954	0.2443	0.69	0.548509	0.6303	7	0.260816
3.49		0.540104	0.185	-0.2312	0.441	0.570621	0.5949	7	0.243652
2.33		0.52817	0.05731	-0.07164	0.431	0.862082	0.1802	7	0.0644514
1.6		0.528132	0.04927	-0.06159	0.43	0.881307	0.1549	7	0.0548728
3.904		0.467299	-0.1374	0.1717	0.565	0.675345	0.4369	7	0.170474
1.232		0.4634	-0.1465	0.1832	0.619	0.654767	0.4669	7	0.183913
3.92		0.454831	0.02041	-0.02551	0.532	0.950728	0.06404	7	0.0219437
3.735		0.413784	-0.08331	0.1041	0.569	0.800374	0.2627	7	0.096707
4.434		0.401815	0.07265	-0.09081	0.447	0.825581	0.2288	7	0.0832403
1.222		0.387059	-0.05834	0.07292	0.56	0.859624	0.1835	7	0.0656915
3.524		0.324619	-0.02044	0.02555	0.309	0.950651	0.06414	7	0.0219789
2.054		0.314414	-0.08358	0.1045	0.78	0.799737	0.2635	7	0.0970528
2.337		0.289132	0.009531	-0.01191	0.318	0.976978	0.0299	7	0.0101152
